# Supplementary material for: Characterization of genetic subclonal evolution in pancreatic cancer mouse models
Source: Nat Commun. 2019 Nov 28;10:5435. doi: 10.1038/s41467-019-13100-w (PMC6882784; doi:10.1038/s41467-019-13100-w)
Supplement: Supplementary file 3 — Supplementary Data 1 [file 41467_2019_13100_MOESM3_ESM.xlsx]

## Sheet: Table S1
Supplementary Data 1. Tumor Sample Characteristics
Mouse ID	GEMM genotype	Gender	Age (days)	Sample IDs	Pathology Evaluation	Cell Line Established
KPC5	KPC	male	91	KPC5-T1	20% poor	Yes
				KPC5-T3	30% poor	No
				KPC5-N		No
KPC6	KPC	male	214	KPC6-T1	30% mod	Yes
				KPC6-T3	30% mod	No
				KPC6-N		No
KPC8	KPC	female	126	KPC8-T1	10% well/mod	Yes
				KPC8-T3	10% well/mod	No
				KPC8-N		No
KPC9	KPC	male	125	KPC9-T1	50% well/mod	No
				KPC9-T3	50% well/mod	Yes
				KPC9-N		NA
KPC18	KPC	male	259	KPC18-T1	50% mod/poor	NA
				KPC18-T3	50% mod/poor	Yes
				KPC18-N		NA
KPC19	KPC	female	211	KPC19-T1	50% well	NA
				KPC19-T3	10-20% well	NA
				KPC19-N		NA
KPTC9	KPTC	female	91	KPTC9-T1	0.1	NA
				KPTC9-T3	30% mod/poor diff	NA
				KPTC9-N		NA
KPTC11	KPTC	female	131	KPTC11-T1	40% mod diff	NA
				KPTC11-T3	>80% (dedifferentiated)	NA
				KPTC11-N		NA
KPTC12	KPTC	male	134	KPTC12-T1	NA	Yes
				KPTC12-T3	NA	NA
				KPTC12-N		NA
KPTC13	KPTC	female	134	KPTC13-T1	30% well diff	NA
				KPTC13-T3	40-50% mod/poor diff	Yes
				KPTC13-N		NA
KPTC24	KPTC	female	173	KPTC24-T1	30% mod diff	Yes
				KPTC24-T3	30% mod diff	NA
				KPTC24-N		NA
KPTC26	KPTC	male	171	KPTC26-T1	< 20% mod diff	Yes
				KPTC26-T3	40% mod diff	NA
				KPTC26-N		NA
