# Supplementary material for: Characterization of genetic subclonal evolution in pancreatic cancer mouse models
Source: Nat Commun. 2019 Nov 28;10:5435. doi: 10.1038/s41467-019-13100-w (PMC6882784; doi:10.1038/s41467-019-13100-w)
Supplement: Supplementary file 4 — Supplementary Data 2 [file 41467_2019_13100_MOESM4_ESM.xlsx]

## Sheet: Table S2
Supplementary Data 2. Whole Exome Sequencing Summary
Mouse ID	GEMM Genotype	Sample IDs	WES Read Count	WES Target Median Coverage	Tumor Suppressor/ Oncogene* Median Coverage
KPC5	KPC	KPC5-T1	145120658	116	116
		KPC5-T3	152274887	125	123
		KPC5-N	76899158	59	57
KPC6	KPC	KPC6-T1	120351131	124	134
		KPC6-T3	151866856	93	99
		KPC6-N	106084251	73	85
KPC8	KPC	KPC8-T1	153289909	135	159
		KPC8-T3	161640798	139	160
		KPC8-N	108841217	80	102
KPC9	KPC	KPC9-T1	162115747	102	123
		KPC9-T3	181323613	150	174
		KPC9-N	112862934	41	50
KPC18	KPC	KPC18-T1	217376265	169	193
		KPC18-T3	266558939	196	234
		KPC18-N	98738067	80	88
KPC19	KPC	KPC19-T1	182354187	133	149
		KPC19-T3	149077058	92	117
		KPC19-N	122364128	93	107
KPTC9	KPTC	KPTC9-T1	251597169	198	235
		KPTC9-T3	134296448	116	129
		KPTC9-N	113170562	89	101
KPTC11	KPTC	KPTC11-T1	145452274	114	119
		KPTC11-T3	136683465	104	104
		KPTC11-N	84681464	65	63
KPTC12	KPTC	KPTC12-T1	143391759	112	112
		KPTC12-T3	174021127	138	143
		KPTC12-N	97786596	72	83
KPTC13	KPTC	KPTC13-T1	150144422	136	146
		KPTC13-T3	116554041	96	101
		KPTC13-N	82306519	72	83
KPTC24	KPTC	KPTC24-T1	188342942	150	170
		KPTC24-T3	193104306	141	161
		KPTC24-N	86156538	72	84
KPTC26	KPTC	KPTC26-T1	231036180	181	201
		KPTC26-T3	176913265	139	150
		KPTC26-N	112309113	82	91
* The set of mouse orthologs of tumor suppressor gene/oncogene from Vogelstein, B., et al. (2013). "Cancer genome landscapes." Science 339(6127): 1546-1558.
