# Supplementary material for: Characterization of genetic subclonal evolution in pancreatic cancer mouse models
Source: Nat Commun. 2019 Nov 28;10:5435. doi: 10.1038/s41467-019-13100-w (PMC6882784; doi:10.1038/s41467-019-13100-w)
Supplement: Supplementary file 5 — Supplementary Data 3 [file 41467_2019_13100_MOESM5_ESM.xlsx]

## Sheet: Table S3
Supplementary Data 3. Somatic Mutations
																										Number of Cases with Nonsynonymous Mutation in Other PDAC Studies			Number of Cases with Nonsynonymous Mutation in TCGA
Mouse ID	Chromosome	Position (mm10)	Reference Base	Alternate Base	Gene Symbol	Transcript	Consequence	Amino Acid Position	Amino Acid Change	Ensembl Protein	SIFT Prediction (Score)	Human Gene Symbol	Human Potein	Human Amino Acid Position	Human Reference Amino Acid	VEST Pathogenicity P-value (Nonsilent)	VEST Pathogenicity FDR (Nonsilent)	REVEL Score	Prediction [SIFT <= 0.05, VEST FDR <= 0.25, REVEL score >= 0.5 ]	Protein Domain Annotation	Functional Annotation	Significantly Mutated Gene (SMG) in Human PDAC	Study ID* for SMG	Deleterious in (n>=2) Human PDACs	Study ID* for Deleterious Mut.	Witkiewicz (N=109)	Biankin (N=99)	Jones (N=24)	PAAD	ACC	BLCA	BRCA	CESC	CHOL	COAD	DLBC	ESCA	GBM	HNSC	KICH	KIRC	KIRP	LAML	LGG	LIHC	LUAD	LUSC	MESO	OV
KPC18	chr17	24426938	A	G	Eci1	ENSMUST00000024946	splice_region_variant,synonymous_variant	42	p.A42A	ENSMUSP00000024946	-	ECI1	NP_001910	55	A	-	-	NA	Not missense	N/A	Able to isomerize both 3-cis and 3-trans double bonds into the 2-trans form in a range of enoyl-CoA species.	No		No		0	0	0	0	1	0	3	3	0	5	0	1	0	2	0	0	0	0	1	0	3	2	0	2
KPC18	chr1	93064194	G	T	Kif1a	ENSMUST00000112958	synonymous_variant	423	p.R423R	ENSMUSP00000108582	-	KIF1A	NP_001317218	432	R	-	-	NA	Not missense	Modified residue, Phosphoserine(AA416-416; 418-418; 419-419)	Motor for anterograde axonal transport of synaptic vesicle precursors.	No		Yes	3;4;5	2	0	0	4	2	14	11	12	0	29	0	5	3	13	0	7	7	0	3	4	32	20	0	4
KPC18	chr19	10256854	A	C	Dagla	ENSMUST00000039327	synonymous_variant	364	p.T364T	ENSMUSP00000046358	-	DAGLA	NP_006124	364	T	-	-	NA	Not missense	Topological domain, Cytoplasmic(AA158-1044)	Catalyzes the hydrolysis of diacylglycerol (DAG) to 2-arachidonoyl-glycerol (2-AG), the most abundant endocannabinoid in tissues. Required for axonal growth during development and for retrograde synaptic signaling at mature synapses (By similarity).	No		Yes	5	0	0	0	2	0	5	3	6	0	13	1	2	3	7	0	2	1	2	3	3	11	13	0	1
KPC18	chr7	9976926	A	G	Vmn2r49	ENSMUST00000108550	synonymous_variant	626	p.Y626Y	ENSMUSP00000104190	-	NA	NP_000379	652	Y	-	-	NA	Not missense	Transmembrane, Helical(AA623-644); G_PROTEIN_RECEP_F3_4 (AA586-850)	G-protein coupled receptor activity Source: UniProtKB-KW	No		No		0	0	0	NA	NA	NA	NA	NA	NA	NA	NA	NA	NA	NA	NA	NA	NA	NA	NA	NA	NA	NA	NA	NA
KPC18	chr7	102231350	C	T	Pgap2	ENSMUST00000120119	synonymous_variant	28	p.P28P	ENSMUSP00000113574	-	PGAP2	NP_055304	91	P	-	-	NA	Not missense	Transmembrane, Helical(AA24-44)	Involved in the lipid remodeling steps of GPI-anchor maturation. Required for stable expression of GPI-anchored proteins at the cell surface (By similarity).	No		No		0	0	0	0	1	2	3	1	0	2	0	1	0	4	0	0	0	0	0	0	2	1	0	2
KPC18	chr9	27396937	G	A	Spata19	ENSMUST00000034473	synonymous_variant	23	p.R23R	ENSMUSP00000034473	-	SPATA19	NP_777587	23	I	-	-	NA	Not missense	N/A	May have a role in spermiogenesis.	No		No		0	0	0	0	0	3	0	1	0	4	0	0	2	5	0	0	0	0	0	1	6	5	0	0
KPC18	chr12	98518581	T	C	Kcnk10	ENSMUST00000110113	missense_variant	99	p.K99E	ENSMUSP00000105740	deleterious(0.04)	KCNK10	NP_612190	107	K	0.0131854	0.05	0.651	"3/3"	N/A	potassium ion leak channel activity	No		Yes	5	0	1	0	1	1	5	2	3	0	8	0	0	3	3	0	1	1	0	1	3	21	22	0	4
KPC18	chr16	31990238	T	G	Senp5	ENSMUST00000023457	missense_variant	66	p.Q66P	ENSMUSP00000023457	deleterious(0)	SENP5	NP_689912	67	Q	0.0250476	0.1	0.222	"2/3"	N/A	Protease that catalyzes two essential functions in the SUMO pathway: processing of full-length SUMO3 to its mature form and deconjugation of SUMO2 and SUMO3 from targeted proteins. Has weak proteolytic activity against full-length SUMO1 or SUMO1 conjugates. Required for cell division (By similarity).	No		No		0	0	0	0	0	8	3	4	1	9	0	0	5	8	1	2	2	0	1	2	8	7	0	0
KPC18	chr3	101581270	C	A	Atp1a1	ENSMUST00000036493	missense_variant,splice_region_variant	817	p.V817F	ENSMUSP00000039657	tolerated(0.21)	ATP1A1	NP_000692	817	V	0.0167064	0.1	0.699	"2/3"	Topological domain, Extracellular(AA811-865)	This is the catalytic component of the active enzyme, which catalyzes the hydrolysis of ATP coupled with the exchange of sodium and potassium ions across the plasma membrane. This action creates the electrochemical gradient of sodium and potassium ions, providing the energy for active transport of various nutrients (By similarity)	No		No		0	0	0	1	0	10	9	2	0	15	0	3	3	4	0	4	4	2	1	4	6	2	0	2
KPC18	chr7	28509100	C	T	Ifnl2	ENSMUST00000081684	missense_variant	142	p.R142K	ENSMUSP00000080384	deleterious(0.04)	IFNL3	NP_742151	146	R	0.235419	0.35	0.121	"1/3"	N/A	Cytokine with antiviral, antitumour and immunomodulatory activities. Plays a critical role in the antiviral host defense, predominantly in the epithelial tissues. Acts as a ligand for the heterodimeric class II cytokine receptor composed of IL10RB and IFNLR1, and receptor engagement leads to the activation of the JAK/STAT signaling pathway resulting in the expression of IFN-stimulated genes (ISG)…	No		No		1	0	0	1	0	2	3	1	1	5	0	0	2	2	0	1	1	0	0	0	4	6	0	1
KPC18	chr19	6831800	C	A	Rps6ka4	ENSMUST00000025903	missense_variant	466	p.V466L	ENSMUSP00000025903	deleterious(0.01)	RPS6KA4	NP_003933	466	V	0.327904	0.4	0.141	"1/3"	Domain, Protein kinase 2(AA417-674)	Serine/threonine-protein kinase that is required for the mitogen or stress-induced phosphorylation of the transcription factors CREB1 and ATF1 and for the regulation of the transcription factor RELA, and that contributes to gene activation by histone phosphorylation and functions in the regulation of inflammatory genes. Phosphorylates CREB1 and ATF1 in response to mitogenic or stress stimuli such…	No		No		1	0	0	1	1	3	4	1	0	10	0	2	2	3	0	0	0	0	0	2	4	5	0	4
KPC18	chrX	60893403	C	A	Sox3	ENSMUST00000135107	missense_variant	10	p.G10C	ENSMUSP00000115237	deleterious_low_confidence(0)	SOX3	NP_005625	10	G	0.246831	0.35	0.312	"1/3"	N/A	Transcription factor required during the formation of the hypothalamo-pituitary axis. May function as a switch in neuronal development. Keeps neural cells undifferentiated by counteracting the activity of proneural proteins and suppresses neuronal differentiation. Required also within the pharyngeal epithelia for craniofacial morphogenesis. Controls a genetic switch in male development. Is necess…	No		Yes	4;	2	0	1	0	0	1	2	2	0	6	1	0	3	3	0	0	0	0	1	2	9	8	0	0
KPC18	chr5	75623162	C	G	Kit	ENSMUST00000005815	intron_variant	-	-	ENSMUSP00000005815	-	KIT	-	-	-	-	-	NA	"0/3"	Domain, Ig-like C2-type 4(AA324-417); Ig-like C2-type 5(AA420-514)	Tyrosine-protein kinase that acts as cell-surface receptor for the cytokine KITLG/SCF and plays an essential role in the regulation of cell survival and proliferation, hematopoiesis, stem cell maintenance, gametogenesis, mast cell development, migration and function, and in melanogenesis. In response to KITLG/SCF binding, KIT can activate several signaling pathways. Phosphorylates PIK3R1, PLCG1, …	No		Yes	5	0	0	0	1	0	12	9	7	0	21	0	4	6	10	0	0	0	3	7	11	9	18	1	9
KPC18	chr1	182748677	G	A	Ccdc185	ENSMUST00000060041	missense_variant	149	p.P149L	ENSMUSP00000095053	tolerated(0.27)	CCDC185	NP_689823	157	-	-	-	NA	"0/3"	N/A	CCDC185 (Coiled-Coil Domain Containing 185) is a Protein Coding gene.	No		No		0	0	0	NA	NA	NA	NA	NA	NA	NA	NA	NA	NA	NA	NA	NA	NA	NA	NA	NA	NA	NA	NA	NA
KPC18	chr18	4673416	C	T	9430020K01Rik	ENSMUST00000037029	missense_variant	393	p.L393F	ENSMUSP00000038613	tolerated(0.49)	KIAA1462	NP_065899	391	P	-	-	NA	"0/3"	N/A	N/A	No		No		0	0	0	3	1	8	9	6	1	22	0	1	8	10	2	5	2	1	3	1	19	16	0	9
KPC18	chr8	71457347	C	T	Abhd8	ENSMUST00000008094	missense_variant	386	p.E386K	ENSMUSP00000008094	tolerated(0.1)	ABHD8	NP_078803	394	D	-	-	NA	"0/3"	N/A	hydrolase activity	No		Yes	4;	1	0	0	0	0	3	1	6	0	4	0	2	4	4	0	0	1	0	2	2	1	1	0	1
KPC19	chr11	12253850	T	A	Cobl	ENSMUST00000046755	stop_gained	951	p.K951*	ENSMUSP00000045693	-	COBL	NP_001274365	931	K	-	-	NA	Not missense	N/A	Plays an important role in the reorganization of the actin cytoskeleton. Binds to and sequesters actin monomers (G actin). Nucleates actin polymerization by assembling three actin monomers in cross-filament orientation and thereby promotes growth of actin filaments at the barbed end. Can also mediate actin depolymerization at barbed ends and severing of actin filaments. Promotes formation of cell…	No		Yes	5	1	0	0	1	1	11	8	5	0	26	0	0	4	12	0	4	1	0	4	5	26	22	2	5
KPC19	chr2	121006912	G	T	Tmem62	ENSMUST00000067582	stop_gained	567	p.G567*	ENSMUSP00000064310	-	TMEM62	NP_079232	567	R	-	-	NA	Not missense	Transmembrane, Helical(AA431-451)	hydrolase activity	No		No		0	1	0	0	0	8	1	2	0	5	1	1	1	3	0	0	1	0	1	1	2	4	0	1
KPC19	chr11	12253851	G	T	Cobl	ENSMUST00000046755	synonymous_variant	950	p.A950A	ENSMUSP00000045693	-	COBL	NP_001274365	930	A	-	-	NA	Not missense	N/A	Plays an important role in the reorganization of the actin cytoskeleton. Binds to and sequesters actin monomers (G actin). Nucleates actin polymerization by assembling three actin monomers in cross-filament orientation and thereby promotes growth of actin filaments at the barbed end. Can also mediate actin depolymerization at barbed ends and severing of actin filaments. Promotes formation of cell…	No		Yes	5	1	0	0	1	1	11	8	5	0	26	0	0	4	12	0	4	1	0	4	5	26	22	2	5
KPC19	chr11	69102230	G	A	Per1	ENSMUST00000021271	synonymous_variant	324	p.K324K	ENSMUSP00000021271	-	PER1	NP_002607	324	K	-	-	NA	Not missense	N/A	Transcriptional repressor which forms a core component of the circadian clock. The circadian clock, an internal time-keeping system, regulates various physiological processes through the generation of approximately 24 hour circadian rhythms in gene expression, which are translated into rhythms in metabolism and behavior. It is derived from the Latin roots 'circa' (about) and 'diem' (day) and acts…	No		No		0	0	0	2	1	6	8	4	1	14	1	3	2	6	0	4	4	0	3	5	10	11	0	8
KPC19	chr11	98837447	G	C	Rapgefl1	ENSMUST00000107479	synonymous_variant	98	p.G98G	ENSMUSP00000103103	-	RAPGEFL1	NP_036426	194	Q	-	-	NA	Not missense	N/A	Probable guanine nucleotide exchange factor (GEF).	No		No		0	0	0	0	0	3	1	3	0	1	0	1	3	2	2	1	0	0	0	0	6	4	0	3
KPC19	chr5	124077129	C	T	Abcb9	ENSMUST00000031354	synonymous_variant	516	p.Q516Q	ENSMUSP00000031354	-	ABCB9	NP_062571	520	Q	-	-	NA	Not missense	Domain, ABC transporter(AA500-736)	ATP-dependent low-affinity peptide transporter which translocates a broad spectrum of peptides from the cytosol to the lysosomal lumen. Displays a broad peptide length specificity from 6-mer up to at least 59-mer peptides with an optimum of 23-mers. Favors positively charged, aromatic or hydrophobic residues in the N- and C-terminal positions whereas negatively charged residues as well as asparag…	No		No		0	0	0	0	0	1	2	3	0	12	0	1	1	1	0	0	1	1	2	0	6	4	0	2
KPC19	chr8	93528590	G	C	Ces5a	ENSMUST00000077816	synonymous_variant	154	p.A154A	ENSMUSP00000076988	-	CES5A	NP_001137157	154	A	-	-	NA	Not missense	N/A	Involved in the detoxification of xenobiotics and in the activation of ester and amide prodrugs.	No		Yes	3;5	0	0	0	1	1	0	5	2	0	12	2	1	0	3	0	1	0	0	1	2	20	8	0	4
KPC19	chr6	142628640	T	A	Abcc9	ENSMUST00000100827	missense_variant	957	p.E957V	ENSMUSP00000098390	deleterious(0.01)	ABCC9	NP_064693	960	E	0.0566004	0.15	0.551	"3/3"	Domain, ABC transporter(AA500-736)	ATP-dependent low-affinity peptide transporter which translocates a broad spectrum of peptides from the cytosol to the lysosomal lumen. Displays a broad peptide length specificity from 6-mer up to at least 59-mer peptides with an optimum of 23-mers. Favors positively charged, aromatic or hydrophobic residues in the N- and C-terminal positions whereas negatively charged residues as well as asparag…	No		Yes	2;3;4;5	3	2	0	3	1	16	18	7	0	18	0	8	14	19	0	4	2	1	4	3	26	28	1	8
KPC19	chr4	128412769	G	T	Csmd2	ENSMUST00000184063	missense_variant	1222	p.L1222F	ENSMUSP00000138958	deleterious(0.03)	CSMD2	NP_001268885	1217	L	-	-	0.158	"1/3"	Domain, CUB (AA1076-1184)	CSMD2 (CUB And Sushi Multiple Domains 2) is a Protein Coding gene. Diseases associated with CSMD2 include benign adult familial myoclonic epilepsy and intermediate charcot-marie-tooth neuropathy. An important paralog of this gene is CSMD3.	No		Yes	4;5	4	1	0	10	1	31	35	9	3	58	0	9	10	27	2	6	9	1	5	13	83	71	0	14
KPC19	chr9	121263725	T	C	Ulk4	ENSMUST00000171923	missense_variant	149	p.S149G	ENSMUSP00000131342	deleterious(0.01)	ULK4	NP_060356	149	N	-	-	NA	"1/3"	Domain, Protein kinase(AA4-280)	ATP binding; protein serine/threonine kinase activity	No		Yes	4;	2	0	0	2	1	11	11	5	0	14	1	1	4	9	0	2	0	0	1	3	15	6	0	1
KPC19	chr18	37967830	T	A	Fchsd1	ENSMUST00000043437	missense_variant	100	p.Q100L	ENSMUSP00000047878	tolerated(0.19)	FCHSD1	NP_258260	102	Q	0.338417	0.45	0.087	"0/3"	Domain, F-BAR(AA12-280)	FCHSD1 (FCH And Double SH3 Domains 1) is a Protein Coding gene. An important paralog of this gene is FCHSD2.	No		No		0	0	0	1	0	5	7	4	0	14	0	1	2	1	0	3	0	0	2	2	6	2	0	2
KPC19	chr18	36744276	A	T	Ndufa2	ENSMUST00000014438	missense_variant	38	p.V38E	ENSMUSP00000014438	tolerated(1)	NDUFA2	NP_002479	38	E	-	-	NA	"0/3"	Disulfide bond, Redox-active(AA24-58)	Accessory subunit of the mitochondrial membrane respiratory chain NADH dehydrogenase (Complex I), that is believed not to be involved in catalysis. Complex I functions in the transfer of electrons from NADH to the respiratory chain. The immediate electron acceptor for the enzyme is believed to be ubiquinone (By similarity).	No		No		0	0	0	0	0	0	1	0	0	0	0	0	0	1	0	0	0	0	0	1	1	2	0	0
KPC5	chr11	91576220	A	T	Kif2b	ENSMUST00000061019	synonymous_variant	412	p.T412T	ENSMUSP00000058084	-	KIF2B	NP_115948	412	T	-	-	NA	Not missense	Kinesin motor (AA213-543)	Plus end-directed microtubule-dependent motor required for spindle assembly and chromosome movement. Has microtubule depolymerization activity (By similarity)	No		Yes	3;5	1	0	0	1	1	8	8	2	0	17	1	3	16	11	0	2	1	2	9	3	59	40	0	2
KPC5	chr2	127226450	G	A	Snrnp200	ENSMUST00000103220	synonymous_variant	903	p.A903A	ENSMUSP00000099509	-	SNRNP200	NP_054733	903	A	-	-	NA	Not missense	Helicase C-terminal 1 (AA684-921)	Mice homozygous for a transgenic gene disruption exhibit embryonic lethality before implantation. RNA helicase that plays an essential role in pre-mRNA splicing as component of the U5 snRNP and U4/U6-U5 tri-snRNP complexes. Involved in spliceosome assembly, activation and disassembly. Mediates changes in the dynamic network of RNA-RNA interactions in the spliceosome. Catalyzes the ATP-dependent u…	No		Yes	5	1	0	0	1	2	5	17	4	0	15	0	3	6	10	0	2	2	1	5	4	23	16	2	10
KPC5	chr5	23524242	T	A	Srpk2	ENSMUST00000088392	synonymous_variant	466	p.S466S	ENSMUSP00000085734	-	SRPK2	NP_872633	472	S	-	-	NA	Not missense	Protein kinase (AA79-681)	Serine/arginine-rich protein-specific kinase which specifically phosphorylates its substrates at serine residues located in regions rich in arginine/serine dipeptides, known as RS domains and is involved in the phosphorylation of SR splicing factors and the regulation of splicing. Promotes neuronal apoptosis by up-regulating cyclin-D1 (CCND1) expression. This is done by the phosphorylation of SRS…	No		No		0	0	0	0	1	6	5	5	0	7	0	2	3	9	0	1	1	0	1	1	6	6	1	4
KPC5	chr1	140086364	A	G	Cfh	ENSMUST00000111976	missense_variant	1241	p.C1241R	ENSMUSP00000107607	deleterious(0)	CFH	NP_000177	1218	C	0.0125098	0.05	0.687	"3/3"	Sushi 20 (AA1171-1234)	Homozygous mutation of this gene results in markedly reduced serum C3, abnormal renal histology, spontaneous membranoproliferative glomerulonephritis (MPGN), hematuria, proteinuria, and increased mortality at 8 months of age.	No		Yes	4;	2	0	0	2	0	13	17	6	0	30	1	6	7	17	0	3	2	0	6	6	39	29	0	8
KPC5	chr2	36640384	T	A	Olfr345	ENSMUST00000076850	missense_variant	115	p.L115H	ENSMUSP00000076122	deleterious_low_confidence(0)	NA	NP_001004452	115	L	0.0109684	0.05	0.363	"2/3"	G_PROTEIN_RECEP_F1_2 (AA41-290)	G-protein coupled receptor activity; olfactory receptor activity	No		No		0	0	0	NA	NA	NA	NA	NA	NA	NA	NA	NA	NA	NA	NA	NA	NA	NA	NA	NA	NA	NA	NA	NA
KPC6	chr1	74393791	C	G	Ctdsp1	ENSMUST00000027367	splice_region_variant,intron_variant	-	-	ENSMUSP00000027367	-	CTDSP1	-	-	-	-	-	NA	Not missense	N/A	Preferentially catalyzes the dephosphorylation of 'Ser-5' within the tandem 7 residue repeats in the C-terminal domain (CTD) of the largest RNA polymerase II subunit POLR2A. Negatively regulates RNA polymerase II transcription, possibly by controlling the transition from initiation/capping to processive transcript elongation (By similarity). Recruited by REST to neuronal genes that contain RE-1 e…	No		No		0	0	0	1	0	3	2	1	0	3	0	1	2	2	0	0	1	0	1	2	4	2	0	1
KPC6	chr6	33918569	C	A	Exoc4	ENSMUST00000052266	stop_gained	840	p.Y840*	ENSMUSP00000051965	-	EXOC4	NP_068579	839	Y	-	-	NA	Not missense	N/A	PDZ domain binding; protein N-terminus binding; Ral GTPase binding	No		Yes	3;5	0	0	0	1	0	13	8	9	0	17	1	3	2	14	0	4	2	1	3	2	19	8	0	4
KPC6	chr13	67198598	T	G	Zfp455	ENSMUST00000120861	synonymous_variant	24	p.P24P	ENSMUSP00000112546	-	NA	NP_872330	23	P	-	-	NA	Not missense	KRAB (AA5-76)	metal ion binding; nucleic acid binding	No		No		0	0	0	NA	NA	NA	NA	NA	NA	NA	NA	NA	NA	NA	NA	NA	NA	NA	NA	NA	NA	NA	NA	NA
KPC6	chr18	36647674	A	G	Ankhd1	ENSMUST00000155329	synonymous_variant	1926	p.G1926G	ENSMUSP00000123270	-	ANKHD1	NP_060217	1927	G	-	-	NA	Not missense	N/A	poly(A) RNA binding	No		No		0	0	0	1	0	30	18	12	1	26	2	6	5	14	2	7	3	1	3	10	22	19	0	10
KPC6	chr3	83766860	C	T	Sfrp2	ENSMUST00000029625	synonymous_variant	107	p.L107L	ENSMUSP00000029625	-	SFRP2	NP_003004	107	L	-	-	NA	Not missense	FZ (AA35-155)	endopeptidase activator activity; G-protein coupled receptor activity; metalloenzyme activator activity; receptor agonist activity; Wnt-activated receptor activity; Wnt-protein binding	No		Yes	5	1	0	0	0	0	4	0	0	0	4	0	1	0	0	0	1	0	0	1	1	4	2	0	1
KPC6	chr8	46035632	G	A	Snx25	ENSMUST00000041582	synonymous_variant	749	p.N749N	ENSMUSP00000035785	-	SNX25	NP_001304710	749	N	-	-	NA	Not missense	N/A	phosphatidylinositol binding; type I transforming growth factor beta receptor binding	No		No		0	1	0	1	1	7	7	2	0	12	0	2	3	8	2	4	1	0	3	0	9	6	0	4
KPC6	chr1	36781180	A	C	Zap70	ENSMUST00000027291	missense_variant	514	p.K514T	ENSMUSP00000027291	deleterious(0.02)	ZAP70	NP_001070	515	K	0.0265395	0.1	0.665	"3/3"	Protein kinase (AA337-597)	Tyrosine kinase that plays an essential role in regulation of the adaptive immune response. Regulates motility, adhesion and cytokine expression of mature T-cells, as well as thymocyte development. Contributes also to the development and activation of primary B-lymphocytes. When antigen presenting cells (APC) activate T-cell receptor (TCR), a serie of phosphorylations lead to the recruitment of Z…	No		No		0	0	0	2	1	2	3	2	0	16	1	1	4	3	0	1	2	1	2	4	11	11	0	1
KPC6	chr11	67193474	G	A	Myh2	ENSMUST00000170159	missense_variant	1641	p.R1641H	ENSMUSP00000129544	deleterious(0.04)	MYH2	NP_001093582	1640	R	0.020189	0.1	0.672	"3/3"	Coiled coil (AA1615-1649)	ATP binding; motor activity	Yes	1;	Yes	1;4;5	2	1	2	1	2	20	10	14	0	31	2	9	14	22	0	10	1	2	12	7	67	62	0	11
KPC6	chr3	90455757	G	C	Npr1	ENSMUST00000029540	missense_variant	897	p.L897V	ENSMUSP00000029540	deleterious(0)	NPR1	NP_000897	901	L	0.0233922	0.1	0.859	"3/3"	Topological domain (Cytoplasmic, AA491-1057); Guanylate cyclase (AA872-1002)	Receptor for the atrial natriuretic peptide NPPA/ANP and the brain natriuretic peptide NPPB/BNP which are potent vasoactive hormones playing a key role in cardiovascular homeostasis. Has guanylate cyclase activity upon binding of the ligand.	No		Yes	3;5	0	0	0	1	0	6	5	4	0	12	0	2	3	3	0	2	1	1	1	1	15	12	1	5
KPC6	chr11	21264747	G	C	Vps54	ENSMUST00000006221	missense_variant	85	p.R85T	ENSMUSP00000006221	deleterious(0)	VPS54	NP_057600	85	R	0.0135367	0.05	0.358	"2/3"	N/A	syntaxin binding	No		No		0	0	0	0	0	8	7	2	0	8	0	2	3	2	0	2	1	0	2	4	3	7	1	1
KPC6	chr4	156036168	C	G	Ttll10	ENSMUST00000051509	missense_variant	455	p.G455A	ENSMUSP00000055671	deleterious(0.01)	TTLL10	NP_001123517	496	G	0.0130474	0.05	0.382	"2/3"	TTL (AA169-540)	ATP binding; protein-glycine ligase activity; protein-glycine ligase activity, elongating	No		Yes	3;5	0	0	0	1	1	2	2	1	0	11	1	2	3	1	0	0	0	0	0	1	3	2	0	0
KPC6	chr2	153675739	A	C	Dnmt3b	ENSMUST00000056495	missense_variant	569	p.K569T	ENSMUSP00000051830	deleterious(0.01)	DNMT3B	NP_008823	562	K	0.0224284	0.1	0.454	"2/3"	ADD (AA428-560)	Required for genome-wide de novo methylation and is essential for the establishment of DNA methylation patterns during development. DNA methylation is coordinated with methylation of histones. May preferentially methylates nucleosomal DNA within the nucleosome core region. May function as transcriptional co-repressor by associating with CBX4 and independently of DNA methylation. Seems to be invol…	No		Yes	5	1	0	0	2	1	9	5	2	0	15	0	1	6	9	0	1	2	1	3	1	12	9	2	5
KPC6	chr11	120347850	T	C	Actg1	ENSMUST00000071555	missense_variant	50	p.K50R	ENSMUSP00000071486	tolerated_low_confidence(0.08)	ACTG1	NP_001605	50	K	0.0305891	0.1	0.709	"2/3"	N/A	ATP binding; identical protein binding; structural constituent of cytoskeleton; ubiquitin protein ligase binding	No		Yes	3;5	0	0	0	0	2	11	7	4	0	5	4	2	1	2	0	4	0	0	0	2	7	3	0	5
KPC6	chr6	52170476	T	G	Hoxa3	ENSMUST00000114434	missense_variant	266	p.S266R	ENSMUSP00000110077	tolerated(0.19)	HOXA3	NP_109377	265	S	0.0523066	0.15	0.496	"1/3"	N/A	HMG box domain binding; sequence-specific DNA binding; transcription factor activity, sequence-specific DNA binding	No		No		0	0	0	3	2	4	3	4	0	5	0	1	0	1	0	0	1	0	1	3	21	12	0	3
KPC6	chr1	93938685	T	G	Gm9994	ENSMUST00000178757	missense_variant	34	p.L34R	ENSMUSP00000136012	deleterious(0.02)	GAL3ST2	NP_071417	38	D	-	-	NA	"1/3"	N/A	galactosylceramide sulfotransferase activity. Transfers a sulfate group to the hydroxyl group at C3 of non-reducing beta-galactosyl residues. Acts both on type 1 (Gal-beta-1,3-GlcNAc) and type 2 (Gal-beta-1,4-GlcNAc) chains with similar efficiency (By similarity). This protein is involved in the pathway carbohydrate sulfation, which is part of Protein modification.View all proteins of this organi…	No		No		0	0	0	0	1	1	0	1	1	6	0	3	2	1	1	1	0	0	0	0	6	2	0	0
KPC6	chr10	88560361	T	C	Mybpc1	ENSMUST00000119185	missense_variant	194	p.E194G	ENSMUSP00000112699	deleterious(0.02)	MYBPC1	NP_001241648	207	Q	-	-	NA	"1/3"	N/A	structural constituent of cytoskeleton; positive regulation of protein targeting to mitochondrion	No		No		0	0	0	2	1	13	6	3	0	13	0	2	2	12	1	2	3	1	3	1	18	29	0	5
KPC6	chr4	33161815	C	T	Gabrr1	ENSMUST00000029947	missense_variant	380	p.L380F	ENSMUSP00000029947	tolerated(0.49)	GABRR1	NP_002033	379	L	0.109231	0.2	NA	"1/3"	Topological domain (Cytoplasmic, AA367-458)	chloride channel activity; extracellular ligand-gated ion channel activity; GABA-A receptor activity	No		Yes	5	1	0	1	0	0	6	4	5	0	8	0	0	1	4	0	3	0	0	2	1	11	7	0	2
KPC8	chr13	92223109	C	T	Msh3	ENSMUST00000185852	splice_donor_variant	-	-	ENSMUSP00000140002	-	MSH3	-	-	-	-	-	NA	Not missense	Belongs to the DNA mismatch repair MutS family. MSH3 subfamily.	ATP binding; centromeric DNA binding; damaged DNA binding; DNA binding; double-strand/single-strand DNA junction binding; enzyme binding; heteroduplex DNA loop binding; Y-form DNA binding	No		No		0	0	0	1	0	6	7	4	0	10	0	1	3	6	0	1	4	1	2	1	10	7	1	3
KPC8	chr6	56026030	C	A	Ppp1r17	ENSMUST00000052827	stop_gained	35	p.S35*	ENSMUSP00000059708	-	PPP1R17	NP_006649	31	S	-	-	NA	Not missense	N/A	protein phosphatase inhibitor activity; protein serine/threonine phosphatase inhibitor activity	No		No		0	0	0	0	0	1	3	2	0	2	0	2	0	3	0	0	0	0	2	3	5	4	0	1
KPC8	chr7	35203552	A	T	Lrp3	ENSMUST00000122409	synonymous_variant	456	p.R456R	ENSMUSP00000114026	-	LRP3	NP_002324	436	R	-	-	NA	Not missense	N/A	Probable receptor, which may be involved in the internalization of lipophilic molecules and/or signal transduction. Its precise role is however unclear, since it does not bind to very low density lipoprotein (VLDL) or to LRPAP1 in vitro	No		Yes	5	0	0	1	2	1	1	3	1	0	13	0	1	5	3	0	0	0	0	3	2	1	12	0	2
KPC8	chr2	31928805	G	C	Lamc3	ENSMUST00000028187	missense_variant	1181	p.A1181P	ENSMUSP00000028187	deleterious(0)	LAMC3	NP_006050	1170	A	0.0257151	0.1	0.199	"2/3"	Region, Domain II and I (AA1025-1581)	Binding to cells via a high affinity receptor, laminin is thought to mediate the attachment, migration and organization of cells into tissues during embryonic development by interacting with other extracellular matrix components.	No		Yes	3;4;5	4	0	1	1	1	12	8	7	0	33	0	4	6	7	0	5	2	0	1	5	26	18	0	7
KPC8	chr4	124785290	G	T	Inpp5b	ENSMUST00000094782	missense_variant	497	p.D497Y	ENSMUSP00000092375	deleterious(0)	INPP5B	NP_001284363	253	D	-	-	0.821	"2/3"	Region, 5-phosphatase (AA342-668),	inositol-1,4,5-trisphosphate 5-phosphatase activity; inositol-polyphosphate 5-phosphatase activity; metal ion binding; phosphatidylinositol-4,5-bisphosphate 5-phosphatase activity	No		No		0	0	0	0	1	5	8	3	0	7	1	1	3	6	1	3	2	1	2	0	8	11	0	2
KPC8	chr5	129022128	G	A	Ran	ENSMUST00000111343	missense_variant	125	p.D125N	ENSMUSP00000106975	deleterious(0.01)	RAN	NP_006316	125	D	0.413287	0.5	0.398	"1/3"	Regions, Nucleotide binding, GTP (AA122-125)	GDP binding; GTPase activity; GTP binding; poly(A) RNA binding; pre-miRNA binding	No		No		0	0	0	0	0	1	2	0	0	5	0	2	0	2	0	2	2	0	0	0	0	0	0	1
KPC8	chr6	124325383	A	G	Cd163	ENSMUST00000112541	missense_variant	969	p.K969E	ENSMUSP00000108160	deleterious(0.01)	CD163	NP_004235	968	Q	-	-	NA	"1/3"	SRCR 9 (AA930-1030); Topological domain, Extracellular (AA39-1045); Amino acid modification, Disulfide bond (AA968-1029)	scavenger receptor activity	No		No		1	0	1	1	0	11	5	7	0	24	0	5	8	19	1	1	3	1	3	1	33	30	0	9
KPC8	chrX	48369374	C	T	Bcorl1	ENSMUST00000136348	missense_variant	595	p.L595F	ENSMUSP00000122000	-	BCORL1	NP_001171701	601	L	-	-	0.158	"0/3"	N/A	Transcriptional corepressor. May specifically inhibit gene expression when recruited to promoter regions by sequence specific DNA-binding proteins such as BCL6. This repression may be mediated at least in part by histone deacetylase activities which can associate with this corepressor (By similarity).	No		Yes	3;5	0	0	0	1	2	10	13	9	0	29	0	1	3	15	1	5	2	3	6	4	40	18	0	11
KPC8	chr7	108925755	T	C	Nlrp10	ENSMUST00000055745	missense_variant	173	p.T173A	ENSMUSP00000050252	tolerated(0.1)	NLRP10	NP_789791	177	T	0.265692	0.35	0.348	"0/3"	NACHT (AA163-469)	ATP binding; Inhibits autoprocessing of CASP1, CASP1-dependent IL1B secretion, PYCARD aggregation and PYCARD-mediated apoptosis but not apoptosis induced by FAS or BID. Displays anti-inflammatory activity. Plays a role in adaptive immunity through control of dendritic cell-mediated transport of antigen to the lymph nodes from peripheral sites. Required for immunity against C.albicans infection. I…	No		No		0	0	1	3	1	6	5	6	0	17	0	0	1	5	1	1	1	1	2	2	33	14	0	4
KPC8	chr7	44595491	C	G	Kcnc3	ENSMUST00000107907	missense_variant	402	p.L402V	ENSMUSP00000103540	tolerated(0.06)	KCNC3	NP_004968	401	L	0.228106	0.35	0.487	"0/3"	N/A	delayed rectifier potassium channel activity; voltage-gated potassium channel activity	No		Yes	5	0	0	0	1	0	4	3	3	0	16	0	2	0	3	0	0	0	0	1	2	1	6	0	0
KPC8	chr5	31036915	C	T	Slc5a6	ENSMUST00000114668	missense_variant	599	p.M599I	ENSMUSP00000110316	tolerated(0.31)	SLC5A6	NP_066918	600	P	-	-	NA	"0/3"	N/A	sodium-dependent multivitamin transmembrane transporter activity	No		No		0	0	0	1	1	3	6	4	0	10	0	0	2	1	0	2	3	1	0	0	7	10	0	4
KPC9	chr7	131614473	A	G	Gm16477	ENSMUST00000085365	non_coding_transcript_exon_variant,non_coding_transcript_variant	-	-	-	-	FGFR2	-	-	-	-	-	NA	Not missense		Tyrosine-protein kinase that acts as cell-surface receptor for fibroblast growth factors and plays an essential role in the regulation of cell proliferation, differentiation, migration and apoptosis, and in the regulation of embryonic development. Required for normal embryonic patterning, trophoblast function, limb bud development, lung morphogenesis, osteogenesis and skin development. Plays an e…	No		No		0	0	0	0	1	9	16	3	3	12	1	0	4	3	0	2	0	1	2	3	11	14	0	6
KPC9	chr15	85896482	A	G	Trmu	ENSMUST00000023019	synonymous_variant	332	p.R332R	ENSMUSP00000023019	-	TRMU	NP_060476	332	R	-	-	NA	Not missense	Region, Interaction with tRNA(AA334-335)	Catalyzes the 2-thiolation of uridine at the wobble position (U34) of mitochondrial tRNA(Lys), tRNA(Glu) and tRNA(Gln). Required for the formation of 5-taurinomethyl-2-thiouridine (tm5s2U) of mitochondrial tRNA(Lys), tRNA(Glu), and tRNA(Gln) at the wobble position. ATP is required to activate the C2 atom of the wobble base (By similarity).	No		No		0	0	0	0	0	2	2	1	0	8	0	1	1	6	0	0	1	0	1	2	1	2	0	0
KPC9	chr5	14937102	G	A	Speer4e	ENSMUST00000159973	synonymous_variant	96	p.S96S	ENSMUSP00000125587	-	NA	NP_004738	174	T	-	-	NA	Not missense	Takusan (AA50-133); Coiled coil (AA123-143)	N/A	No		No		0	0	0	NA	NA	NA	NA	NA	NA	NA	NA	NA	NA	NA	NA	NA	NA	NA	NA	NA	NA	NA	NA	NA
KPC9	chr4	43482992	G	C	Sit1	ENSMUST00000030180	missense_variant	86	p.Q86E	ENSMUSP00000030180	deleterious(0.04)	SIT1	NP_055265	103	Q	0.626188	0.7	0.018	"1/3"	Topological domain, Cytoplasmic (AA46-180); Modified residue, Phosphoserine (AA85-85)	Negatively regulates T-cell antigen receptor (TCR)-mediated signaling. Involved in positive selection of T-cells.	No		No		0	0	0	0	0	1	2	0	1	0	0	0	2	2	0	0	0	0	1	0	1	1	0	1
KPC9	chr15	103248877	C	T	Nfe2	ENSMUST00000149111	missense_variant	229	p.R229Q	ENSMUSP00000122476	deleterious(0)	NFE2	NP_006154	229	R	0.468893	0.55	0.14	"1/3"	N/A	Component of the NF-E2 complex essential for regulating erythroid and megakaryocytic maturation and differentiation. Binds to the hypersensitive site 2 (HS2) of the beta-globin control region (LCR). This subunit (NFE2) recognizes the TCAT/C sequence of the AP-1-like core palindrome present in a number of erythroid and megakaryocytic gene promoters. Requires MAFK or other small MAF proteins for bi…	No		No		0	0	0	0	2	2	5	3	0	7	0	0	2	3	0	0	0	0	0	1	5	6	0	1
KPC9	chr12	103689767	G	C	Serpina1f	ENSMUST00000021490	missense_variant	401	p.L401V	ENSMUSP00000021490	deleterious(0)	SERPINA1	NP_006211	410	L	-	-	NA	"1/3"	SERPIN (AA53-409)	Inhibitor of serine proteases.	No		No		1	0	0	1	0	1	9	0	0	5	0	3	2	5	0	2	1	1	0	2	5	4	0	1
KPC9	chr5	121143628	C	T	Ptpn11	ENSMUST00000054547	missense_variant,splice_region_variant	465	p.A465T	ENSMUSP00000058757	deleterious(0.01)	PTPN11	NP_001317366	465	A	-	-	NA	"1/3"	Tyrosine-protein phosphatase (AA247-525)	Acts downstream of various receptor and cytoplasmic protein tyrosine kinases to participate in the signal transduction from the cell surface to the nucleus. Dephosphorylates ROCK2 at Tyr-722 resulting in stimulatation of its RhoA binding activity.	No		No		0	0	0	0	1	4	3	0	0	10	0	0	13	0	0	2	1	4	9	3	9	6	0	1
KPC9	chr5	26036754	T	C	Speer4a	ENSMUST00000079447	missense_variant	125	p.N125D	ENSMUSP00000078415	tolerated(0.21)	NA	NP_004738	204	S	-	-	NA	"0/3"	Takusan (AA50-133); Coiled coil (AA123-150)	N/A	No		No		0	0	0	NA	NA	NA	NA	NA	NA	NA	NA	NA	NA	NA	NA	NA	NA	NA	NA	NA	NA	NA	NA	NA
KPC9	chr19	3786583	C	T	Suv420h1	ENSMUST00000113973	missense_variant	40	p.T40I	ENSMUSP00000109606	tolerated(0.1)	KMT5B	NP_060105	39	T	0.653099	0.7	NA	"0/3"	N/A	Histone methyltransferase that specifically trimethylates 'Lys-20' of histone H4. H4 'Lys-20' trimethylation represents a specific tag for epigenetic transcriptional repression. Mainly functions in pericentric heterochromatin regions, thereby playing a central role in the establishment of constitutive heterochromatin in these regions. SUV420H1 is targeted to histone H3 via its interaction with RB…	No		No		0	0	0	NA	NA	NA	NA	NA	NA	NA	NA	NA	NA	NA	NA	NA	NA	NA	NA	NA	NA	NA	NA	NA
KPTC11	chr11	69589830	A	T	Trp53	ENSMUST00000108658	stop_gained	318	p.K318*	ENSMUSP00000104298	-	TP53	NP_000537	321	K	-	-	NA	Not missense	Motif,Bipartite nuclear localization signal(AA299-315)		Yes	1;2;3;4;5	Yes	1;2;3;4;5	55	33	18	108	17	201	348	23	4	223	5	158	122	357	21	12	7	9	248	110	290	405	14	373
KPTC11	chr10	100549261	T	C	Cep290	ENSMUST00000164751	synonymous_variant	1866	p.T1866T	ENSMUSP00000130899	-	CEP290	NP_079390	1865	P	-	-	NA	Not missense	N/A	Part of the tectonic-like complex which is required for tissue-specific ciliogenesis and may regulate ciliary membrane composition. Activates ATF4-mediated transcription (By similarity). Required for the correct localization of ciliary and phototransduction proteins in retinal photoreceptor cells; may play a role in ciliary transport processes.	No		No		0	0	0	1	3	14	15	5	0	31	0	7	3	7	1	6	3	2	1	9	11	17	0	6
KPTC11	chr17	23291218	G	A	Vmn2r114	ENSMUST00000168033	synonymous_variant	763	p.L763L	ENSMUSP00000127505	-	NA	NP_000379	790	F	-	-	NA	Not missense	Transmembrane, Helical(AA749-767); Domain, G_PROTEIN_RECEP_F3_4(AA585-849)	G-protein coupled receptor activity	No		No		0	0	0	NA	NA	NA	NA	NA	NA	NA	NA	NA	NA	NA	NA	NA	NA	NA	NA	NA	NA	NA	NA	NA
KPTC11	chr3	95849035	G	A	Prpf3	ENSMUST00000015892	synonymous_variant	101	p.I101I	ENSMUSP00000015892	-	PRPF3	NP_004689	101	I	-	-	NA	Not missense	N/A	Participates in pre-mRNA splicing. Part of the U4/U5/U6 tri-snRNP complex, one of the building blocks of the spliceosome.	No		No		0	1	0	1	0	9	6	3	0	9	0	0	1	6	0	2	0	0	0	0	5	6	0	2
KPTC11	chr7	108564987	T	C	Olfr504	ENSMUST00000075595	synonymous_variant	269	p.S269S	ENSMUSP00000075025	-	OR56B1	NP_001005180	273	T	-	-	NA	Not missense	Domain, G_PROTEIN_RECEP_F1_2(AA47-296); Transmembrane, Helical(AA249-269)	G-protein coupled receptor activity; olfactory receptor activity	No		No		0	0	0	0	0	2	2	1	0	7	0	3	2	4	0	0	0	1	0	2	11	10	0	1
KPTC11	chr3	32585173	C	T	Gnb4	ENSMUST00000155737	missense_variant	324	p.G324S	ENSMUSP00000121127	deleterious(0)	GNB4	NP_067642	324	G	0.009617	0.05	0.543	"3/3"	Repeat, WD 7(AA310-339)	Guanine nucleotide-binding proteins (G proteins) are involved as a modulator or transducer in various transmembrane signaling systems. The beta and gamma chains are required for the GTPase activity, for replacement of GDP by GTP, and for G protein-effector interaction.	No		No		0	1	0	1	0	4	1	0	0	11	0	1	2	2	0	0	0	0	0	1	4	6	0	1
KPTC11	chr5	16320091	C	A	Cacna2d1	ENSMUST00000039370	missense_variant	508	p.P508H	ENSMUSP00000049457	deleterious(0)	CACNA2D1	NP_000713	508	P	0.00775152	0.05	0.603	"3/3"	Topological domain, Extracellular(AA25-1073); Domain, Cache(AA446-537)	The alpha-2/delta subunit of voltage-dependent calcium channels regulates calcium current density and activation/inactivation kinetics of the calcium channel. Plays an important role in excitation-contraction coupling (By similarity).	Yes	1;	Yes	5	2	1	1	1	2	19	8	6	0	25	2	4	9	19	1	3	3	0	3	13	45	23	0	4
KPTC11	chr11	69589826	G	C	Trp53	ENSMUST00000108658	missense_variant	316	p.K316N	ENSMUSP00000104298	deleterious(0.03)	TP53	NP_000537	319	K	0.161205	0.25	0.839	"3/3"	Region, Interaction with HIPK2(AA313-354); Motif,Bipartite nuclear localization signal(AA299-315)	Acts as a tumor suppressor in many tumor types; induces growth arrest or apoptosis depending on the physiological circumstances and cell type. Involved in cell cycle regulation as a trans-activator that acts to negatively regulate cell division by controlling a set of genes required for this process.	Yes	1;2;3;4;5	Yes	1;2;3;4;5	55	33	18	108	17	201	348	23	4	223	5	158	122	357	21	12	7	9	248	110	290	405	14	373
KPTC11	chr7	12694221	T	G	Vmn2r56	ENSMUST00000163852	missense_variant	706	p.K706T	ENSMUSP00000129566	deleterious(0)	NA	NP_000379	805	K	0.00599047	0.05	0.946	"3/3"	Domain, G_PROTEIN_RECEP_F3_4(AA513-777)	G-protein coupled receptor activity	No		No		0	0	0	NA	NA	NA	NA	NA	NA	NA	NA	NA	NA	NA	NA	NA	NA	NA	NA	NA	NA	NA	NA	NA
KPTC11	chr8	45399134	A	T	Tlr3	ENSMUST00000034056	missense_variant	242	p.L242H	ENSMUSP00000034056	deleterious(0)	TLR3	NP_003256	241	L	0.0111429	0.05	NA	"2/3"	Topological domain, Lumenal(AA26-705);	Key component of innate and adaptive immunity. TLRs (Toll-like receptors) control host immune response against pathogens through recognition of molecular patterns specific to microorganisms. TLR3 is a nucleotide-sensing TLR which is activated by double-stranded RNA, a sign of viral infection. Acts via the adapter TRIF/TICAM1, leading to NF-kappa-B activation, IRF3 nuclear translocation, cytokine …	No		Yes	2;	1	2	0	1	0	11	10	5	0	11	1	0	2	1	0	0	2	0	2	4	4	13	0	1
KPTC11	chr7	92605265	T	G	Ankrd42	ENSMUST00000118157	missense_variant	379	p.S379R	ENSMUSP00000113767	deleterious(0)	ANKRD42	NP_001287902	379	S	-	-	0.223	"1/3"	Repeat, ANK 10(AA330-360)	NF-kappaB binding	No		No		0	0	0	0	0	4	2	2	1	2	0	0	2	3	0	1	1	1	1	0	8	3	0	2
KPTC11	chr3	153897430	G	C	Msh4	ENSMUST00000005630	missense_variant	170	p.A170G	ENSMUSP00000005630	tolerated(0.24)	MSH4	NP_002431	147	S	-	-	NA	"0/3"	N/A	Involved in meiotic recombination. Required for reciprocal recombination and proper segregation of homologous chromosomes at meiosis.	No		Yes	5	0	0	0	1	0	12	5	5	0	8	0	4	4	13	0	4	3	0	1	4	21	23	1	5
KPTC12	chr12	51393815	T	G	Scfd1	ENSMUST00000021335	splice_region_variant,intron_variant	-	-	ENSMUSP00000021335	-	SCFD1	-	-	-	-	-	NA	Not missense			No		No		0	0	0	1	0	7	7	2	1	11	0	1	3	5	1	0	4	2	1	1	5	6	1	0
KPTC12	chr6	122456622	G	A	Rimklb	ENSMUST00000068242	stop_gained	247	p.Q247*	ENSMUSP00000064467	-	RIMKLB	NP_065785	247	Q	-	-	NA	Not missense	Domain, ATP-grasp (AA119-304)	Catalyzes the synthesis of beta-citryl-L-glutamate and N-acetyl-L-aspartyl-L-glutamate. Beta-citryl-L-glutamate is synthesized more efficiently than N-acetyl-L-aspartyl-L-glutamate.	No		No		0	0	0	1	1	4	4	3	0	11	0	2	1	3	1	4	0	0	1	0	2	4	0	1
KPTC12	chr16	33763508	C	T	Heg1	ENSMUST00000126532	synonymous_variant	1252	p.T1252T	ENSMUSP00000119790	-	HEG1	NP_065784	1296	A	-	-	NA	Not missense	Domain, EGF-like 2; calcium-binding(AA981-1019)	Receptor component of the CCM signaling pathway which is a crucial regulator of heart and vessel formation and integrity. May be acting by stabilizing endothelial cell junctions.	No		Yes	4;	2	0	0	1	0	15	18	6	1	18	0	2	1	6	1	0	3	0	4	3	12	11	0	4
KPTC12	chr17	23460209	G	A	Vmn2r117	ENSMUST00000171996	synonymous_variant	680	p.F680F	ENSMUSP00000126885	-	NA	NP_000379	706	F	-	-	NA	Not missense	Transmembrane, Helical(AA656-680)	G-protein coupled receptor activity	No		No		0	0	0	NA	NA	NA	NA	NA	NA	NA	NA	NA	NA	NA	NA	NA	NA	NA	NA	NA	NA	NA	NA	NA
KPTC12	chr3	151835579	G	A	Ptgfr	ENSMUST00000029670	synonymous_variant	97	p.D97D	ENSMUSP00000029670	-	PTGFR	NP_000950	97	E	-	-	NA	Not missense	Topological domain, Extracellular(AA91-109)	Receptor for prostaglandin F2-alpha (PGF2-alpha). The activity of this receptor is mediated by G proteins which activate a phosphatidylinositol-calcium second messenger system. Initiates luteolysis in the corpus luteum (By similarity).	No		No		0	0	0	1	0	7	2	1	0	9	0	0	3	2	0	1	1	0	2	3	12	9	0	1
KPTC12	chr5	123104476	C	A	Tmem120b	ENSMUST00000067505	synonymous_variant	172	p.T172T	ENSMUSP00000068551	-	TMEM120B	NP_001074294	172	T	-	-	NA	Not missense			No		Yes	5	0	0	0	0	0	3	5	4	0	1	0	0	3	2	0	1	1	0	1	0	2	0	0	0
KPTC12	chr5	146558374	G	A	Gm3415	ENSMUST00000179214	synonymous_variant	195	p.E195E	ENSMUSP00000136434	-	NA	NP_001258703	not.covered	NA	-	-	NA	Not missense	Domain, N-terminal Ras-GEF(AA58-181)		No		No		0	0	0	NA	NA	NA	NA	NA	NA	NA	NA	NA	NA	NA	NA	NA	NA	NA	NA	NA	NA	NA	NA	NA
KPTC12	chr7	41864369	A	C	Vmn2r58	ENSMUST00000171671	synonymous_variant	283	p.G283G	ENSMUSP00000126966	-	NA	NP_000379	278	P	-	-	NA	Not missense	No	G-protein coupled receptor activity	No		No		0	0	0	NA	NA	NA	NA	NA	NA	NA	NA	NA	NA	NA	NA	NA	NA	NA	NA	NA	NA	NA	NA	NA
KPTC12	chr7	104040511	C	T	Olfr641	ENSMUST00000098183	synonymous_variant	238	p.L238L	ENSMUSP00000095785	-	OR51I2	NP_001004754	238	L	-	-	NA	Not missense	Domain, G_PROTEIN_RECEP_F1_2(AA41-292)	G-protein coupled receptor activity; olfactory receptor activity	No		No		0	0	0	2	1	3	3	1	0	7	2	1	1	7	0	1	1	0	1	2	12	8	0	2
KPTC12	chr8	84822627	T	C	Dand5	ENSMUST00000065539	synonymous_variant	18	p.L18L	ENSMUSP00000070057	-	DAND5	NP_689867	17	L	-	-	NA	Not missense	No	Seems to play a role in the correct specification of the left-right axis. May antagonize NODAL and BMP4 signaling. Cystine knot-containing proteins play important roles during development, organogenesis, and tissue growth and differentiation.	No		No		0	0	0	1	0	2	4	0	0	2	0	0	3	0	0	2	0	0	1	0	1	4	0	2
KPTC12	chr8	108955707	C	T	Zfhx3	ENSMUST00000043896	synonymous_variant	3259	p.P3259P	ENSMUSP00000044612	-	ZFHX3	NP_008816	3255	P	-	-	NA	Not missense	No	Transcriptional regulator which can act as an activator or a repressor. Inhibits the enhancer element of the AFP gene by binding to its AT-rich core sequence. In concert with SMAD-dependent TGF-beta signaling can repress the transcription of AFP via its interaction with SMAD2/3 (By similarity). Regulates the circadian locomotor rhythms via transcriptional activation of neuropeptidergic genes whic…	No		Yes	5	1	1	0	4	3	21	21	16	1	51	1	5	10	17	0	6	4	2	5	8	28	38	1	9
KPTC12	chr8	68401438	A	G	Csgalnact1	ENSMUST00000078350	missense_variant	237	p.L237P	ENSMUSP00000077459	deleterious(0)	CSGALNACT1	NP_001123990	239	L	0.00565372	0.05	0.541	"3/3"	Topological domain, Lumenal(AA34-530)	Transfers 1,4-N-acetylgalactosamine (GalNAc) from UDP-GalNAc to the non-reducing end of glucuronic acid (GlcUA). Required for addition of the first GalNAc to the core tetrasaccharide linker and for elongation of chondroitin chains. Important role in chondroitin chain biosynthesis in cartilage formation, and subsequent endochondral ossification	No		No		0	0	0	1	0	2	2	4	0	6	0	0	1	4	0	2	0	2	0	1	6	7	0	1
KPTC12	chr19	6309158	C	T	Cdc42bpg	ENSMUST00000025681	missense_variant	65	p.R65C	ENSMUSP00000025681	deleterious(0.04)	CDC42BPG	NP_059995	65	R	0.0732396	0.15	0.544	"3/3"	Domain, Protein kinase(AA71-337)	May act as a downstream effector of CDC42 in cytoskeletal reorganization. Contributes to the actomyosin contractility required for cell invasion, through the regulation of MYPT1 and thus MLC2 phosphorylation (By similarity).	No		Yes	5	0	0	0	2	0	7	7	4	1	19	1	4	1	4	0	2	4	0	3	3	12	11	1	3
KPTC12	chr6	119277107	G	C	Cacna2d4	ENSMUST00000037434	missense_variant	518	p.A518P	ENSMUSP00000044660	deleterious(0)	CACNA2D4	NP_758952	511	A	0.00599047	0.05	0.643	"3/3"	Domain, Cache(AA466-559); Topological domain, Extracellular(AA48-1094)	The alpha-2/delta subunit of voltage-dependent calcium channels regulates calcium current density and activation/inactivation kinetics of the calcium channel.	No		No		0	0	0	2	2	9	6	7	0	16	1	7	2	7	0	4	4	1	2	5	25	22	0	2
KPTC12	chr15	28444305	T	C	Dnah5	ENSMUST00000067048	missense_variant	4083	p.L4083P	ENSMUSP00000069751	deleterious(0)	DNAH5	NP_001360	4086	L	0.00621513	0.05	0.701	"3/3"	Region, AAA 6(AA4009-4223);	Force generating protein of respiratory cilia. Produces force towards the minus ends of microtubules. Dynein has ATPase activity; the force-producing power stroke is thought to occur on release of ADP. Required for structural and functional integrity of the cilia of ependymal cells lining the brain ventricles.	No		Yes	2;3;4;5	5	4	1	5	6	51	29	14	4	79	1	30	25	69	2	4	7	1	11	19	69	95	1	22
KPTC12	chr15	55082284	G	C	Dscc1	ENSMUST00000023059	missense_variant	275	p.C275W	ENSMUSP00000023059	deleterious(0)	DSCC1	NP_076999	269	C	0.00694094	0.05	0.711	"3/3"	No	Loads PCNA onto primed templates regulating velocity, spacing and restart activity of replication forks. May couple DNA replication to sister chromatid cohesion through regulation of the acetylation of the cohesin subunit SMC3 (By similarity).	No		Yes	4;	3	0	1	1	0	2	2	0	0	3	1	1	0	3	0	1	1	0	0	0	2	0	0	0
KPTC12	chr7	5481252	T	G	Vmn2r28	ENSMUST00000086297	missense_variant	650	p.T650P	ENSMUSP00000083477	deleterious(0)	NA	NP_000379	676	T	0.00865676	0.05	0.881	"3/3"	Domain, G_PROTEIN_RECEP_F3_4(AA586-850)	G-protein coupled receptor activity	No		No		0	0	0	NA	NA	NA	NA	NA	NA	NA	NA	NA	NA	NA	NA	NA	NA	NA	NA	NA	NA	NA	NA	NA
KPTC12	chr19	50678435	C	G	Sorcs1	ENSMUST00000072685	missense_variant	12	p.A12P	ENSMUSP00000072472	deleterious_low_confidence(0)	SORCS1	NP_443150	12	A	0.0247855	0.1	0.124	"2/3"	Topological domain, Lumenal(AA34-1098)	Membrane; Single-pass type I membrane protein	No		Yes	4;5	3	1	0	2	2	20	10	6	0	24	0	7	5	23	0	1	5	1	4	8	68	56	2	7
KPTC12	chr7	6677588	C	T	Zim1	ENSMUST00000002336	missense_variant	359	p.G359R	ENSMUSP00000002336	deleterious(0)	NA	NP_055409	306	G	0.0593441	0.15	0.274	"2/3"	Domain, C2H2-type (AA353-380)	metal ion binding; nucleic acid binding; transcription factor activity, sequence-specific DNA binding	No		No		0	0	0	NA	NA	NA	NA	NA	NA	NA	NA	NA	NA	NA	NA	NA	NA	NA	NA	NA	NA	NA	NA	NA
KPTC12	chr4	144463584	C	A	Aadacl3	ENSMUST00000105749	missense_variant	49	p.C49F	ENSMUSP00000101375	deleterious(0.04)	AADACL3	NP_001096640	48	C	0.153752	0.25	NA	"2/3"	Transmembrane, Helical(AA46-66)	carboxylic ester hydrolase activity	No		No		0	1	0	2	0	4	1	2	0	7	1	0	2	1	0	2	0	0	0	3	8	3	0	1
KPTC12	chr7	30523034	G	A	Arhgap33	ENSMUST00000207860	missense_variant	1158	p.P1158S	ENSMUSP00000146602	deleterious_low_confidence(0)	ARHGAP33	NP_001166101	975	P	0.187767	0.3	0.152	"1/3"	No	May be involved in several stages of intracellular trafficking (By similarity). Could play an important role in the regulation of glucose transport by insulin. May act as a downstream effector of RHOQ/TC10 in the regulation of insulin-stimulated glucose transport.	No		Yes	5	0	0	0	1	1	9	6	2	0	19	0	3	0	5	1	0	3	0	1	5	15	18	0	1
KPTC12	chr1	152502966	A	G	Colgalt2	ENSMUST00000044311	missense_variant	381	p.N381S	ENSMUSP00000037532	deleterious(0.05)	COLGALT2	NP_055916	382	N	0.646265	0.7	0.398	"1/3"	No	Has a beta-galactosyltransferase activity; transfers beta-galactose to hydroxylysine residues on collagen.	No		No		0	1	0	0	0	10	3	5	0	10	0	2	3	7	0	2	1	0	1	5	14	6	0	1
KPTC12	chr1	81087393	G	A	Nyap2	ENSMUST00000068275	missense_variant	41	p.D41N	ENSMUSP00000065468	deleterious(0.01)	NYAP2	NP_065915	41	D	0.284494	0.4	0.415	"1/3"	No	Activates PI3K and concomitantly recruits the WAVE1 complex to the close vicinity of PI3K and regulates neuronal morphogenesis.	No		Yes	5	1	1	0	3	1	2	3	7	2	27	1	5	6	8	1	2	1	0	2	6	16	15	0	3
KPTC12	chr14	33089885	T	A	Wdfy4	ENSMUST00000061753	missense_variant	1676	p.T1676S	ENSMUSP00000057556	tolerated(0.13)	WDFY4	NP_065996	1728	T	0.442534	0.55	0.099	"0/3"	No		No		Yes	3;4;5	4	1	0	0	5	0	25	18	2	43	0	13	0	0	1	2	2	1	0	11	1	1	0	1
KPTC12	chr1	60746507	T	C	Cd28	ENSMUST00000027165	missense_variant	12	p.F12L	ENSMUSP00000027165	tolerated(0.28)	CD28	NP_006130	11	F	0.543289	0.65	0.343	"0/3"	No	Involved in T-cell activation, the induction of cell proliferation and cytokine production and promotion of T-cell survival.	No		No		0	0	0	0	0	3	2	0	0	7	0	0	2	2	0	2	0	0	1	0	3	3	0	0
KPTC12	chr2	75678900	C	G	Nfe2l2	ENSMUST00000102672	intron_variant	-	-	ENSMUSP00000099733	-	NFE2L2	-	-	-	-	-	NA	"0/3"	N/A	Transcription activator that binds to antioxidant response (ARE) elements in the promoter regions of target genes. Important for the coordinated up-regulation of genes in response to oxidative stress. May be involved in the transcriptional activation of genes of the beta-globin cluster by mediating enhancer activity of hypersensitive site 2 of the beta-globin locus control region.	No		Yes	4;	2	0	0	1	0	26	4	16	1	6	0	18	1	28	0	4	7	0	1	11	18	72	0	0
KPTC12	chr12	84829249	G	A	Ltbp2	ENSMUST00000110254	missense_variant	528	p.P528L	ENSMUSP00000105883	tolerated(0.73)	LTBP2	NP_000419	523	L	-	-	NA	"0/3"	Domain, TB 1(AA536-588)	May play an integral structural role in elastic-fiber architectural organization and/or assembly. May be involved in the assembly, secretion and targeting of TGF- beta to sites at which it is stored and/or activated. May play critical roles in controlling and directing the activity of TGF-beta. May have a structural role in the extra cellular matrix (ECM).	No		Yes	5	0	0	0	4	0	11	11	6	1	26	1	1	9	4	0	6	3	0	5	5	33	21	0	2
KPTC12	chr17	34715916	A	C	Tnxb	ENSMUST00000168533	missense_variant	2500	p.T2500P	ENSMUSP00000127487	tolerated(0.11)	TNXB	NP_061978	2584	R	-	-	NA	"0/3"	Domain, Fibronectin type-III(AA2435 _ 2529)	collagen binding; heparin binding	No		Yes	3;5	0	0	0	4	2	28	15	8	0	38	0	8	5	17	1	2	7	0	10	6	24	34	0	6
KPTC12	chr3	101007894	G	T	Cd101	ENSMUST00000147399	missense_variant	790	p.Q790K	ENSMUSP00000116643	tolerated(0.11)	CD101	NP_004249	792	H	-	-	NA	"0/3"	Domain, Ig-like C2-type 6(AA670-797); Topological domain, Extracellular(AA21-970)	Plays a role as inhibitor of T-cells proliferation induced by CD3. Inhibits expression of IL2RA on activated T-cells and secretion of IL2. Inhibits tyrosine kinases that are required for IL2 production and cellular proliferation. Inhibits phospholipase C-gamma-1/PLCG1 phosphorylation and subsequent CD3-induced changes in intracellular free calcium. Prevents nuclear translocation of nuclear factor…	No		Yes	5	1	0	0	0	0	17	4	5	0	9	0	2	6	2	0	2	0	0	1	4	7	11	0	2
KPTC12	chr4	115578040	C	T	Cyp4a31	ENSMUST00000030486	missense_variant	489	p.S489F	ENSMUSP00000030486	tolerated(0.48)	CYP4A11	NP_000769	490	P	-	-	NA	"0/3"	No	alkane 1-monooxygenase activity; arachidonic acid epoxygenase activity; heme binding; iron ion binding; leukotriene-B4 20-monooxygenase activity	No		No		0	0	0	0	0	6	7	0	0	7	0	0	5	9	0	4	3	0	1	2	8	5	0	3
KPTC13	chr4	118781859	G	T	Olfr1337	ENSMUST00000077247	missense_variant	242	p.S242Y	ENSMUSP00000076483	deleterious(0)	NA	NP_003691	239	S	0.0705922	0.15	0.153	"2/3"	Domain, G_PROTEIN_RECEP_F1_2(AA44-293); Transmembrane, Helical(AA240-258)	G-protein coupled receptor activity; olfactory receptor activity	No		No		0	0	0	NA	NA	NA	NA	NA	NA	NA	NA	NA	NA	NA	NA	NA	NA	NA	NA	NA	NA	NA	NA	NA
KPTC13	chr15	11286748	A	G	Adamts12	ENSMUST00000061318	missense_variant	813	p.E813G	ENSMUSP00000057796	deleterious(0)	ADAMTS12	NP_112217	809	E	0.00676079	0.05	0.483	"2/3"	Region, Spacer 1(AA705-831); Domain, TSP type-1 2(AA827-887)	Metalloprotease that plays a role in the degradation of COMP (By similarity). Cleaves also alpha-2 macroglobulin and aggregan. Has anti-tumorigenic properties (By similarity).	No		Yes	3;4;5	2	0	0	7	2	23	10	11	1	26	0	7	8	22	0	11	3	1	5	8	100	85	0	8
KPTC13	chr14	98168544	G	C	Dach1	ENSMUST00000071533	missense_variant	256	p.R256G	ENSMUSP00000071464	deleterious(0)	DACH1	NP_542937	263	R	0.00767041	0.05	NA	"2/3"	Region, Interaction with SIX6 and HDAC3(AA182-377), DACHbox-N(AA182-268)	Transcription factor that is involved in regulation of organogenesis. Seems to be a regulator of SIX1, SIX6 and probably SIX5. Corepression of precursor cell proliferation in myoblasts by SIX1 is switched to coactivation through recruitment of EYA3 to the SIX1-DACH1 complex. Transcriptional activation seems also to involve association of CREBBP. Seems to act as a corepressor of SIX6 in regulating…	No		Yes	5	0	1	0	2	1	12	8	7	0	9	1	3	4	8	0	0	0	0	1	3	24	17	2	2
KPTC13	chr12	75632551	T	C	Wdr89	ENSMUST00000062370	missense_variant	310	p.T310A	ENSMUSP00000050532	tolerated(0.79)	WDR89	NP_542397	311	T	0.737082	0.75	0.05	"0/3"	Repeat, WD 6(AA318 _ 357)	WDR89 (WD Repeat Domain 89) is a Protein Coding gene.	No		No		0	0	0	2	0	1	2	0	0	3	0	1	1	1	0	0	1	1	0	1	5	0	2	0
KPTC13	chr17	23290983	G	T	Vmn2r114	ENSMUST00000168033	missense_variant	841	p.S841Y	ENSMUSP00000127505	tolerated(0.08)	NA	NP_000379	868	T	-	-	NA	"0/3"	Domain, G_PROTEIN_RECEP_F3_4(AA585-849)	G-protein coupled receptor activity	No		No		0	0	0	NA	NA	NA	NA	NA	NA	NA	NA	NA	NA	NA	NA	NA	NA	NA	NA	NA	NA	NA	NA	NA
KPTC24	chr14	23314321	G	A	Kcnma1	ENSMUST00000188285	splice_region_variant,intron_variant	-	-	ENSMUSP00000140275	-	KCNMA1	-	-	-	-	-	NA	Not missense	Transmembrane, Helical; Name=Segment S1(AA179 _ 199)	Potassium channel activated by both membrane depolarization or increase in cytosolic Ca2+ that mediates export of K+. It is also activated by the concentration of cytosolic Mg2+. Its activation dampens the excitatory events that elevate the cytosolic Ca2+ concentration and/or depolarize the cell membrane. It therefore contributes to repolarization of the membrane potential. Plays a key role in co…	No		Yes	1;3;5	0	0	1	1	0	10	8	4	1	15	0	9	3	5	1	1	1	1	3	2	19	13	1	5
KPTC24	chr14	30935761	C	T	Itih1	ENSMUST00000006704	stop_gained	455	p.W455*	ENSMUSP00000006704	-	ITIH1	NP_002206	454	R	-	-	NA	Not missense	Domain, VWFA(AA287-447)	May act as a carrier of hyaluronan in serum or as a binding protein between hyaluronan and other matrix protein, including those on cell surfaces in tissues to regulate the localization, synthesis and degradation of hyaluronan which are essential to cells undergoing biological processes.	No		Yes	5	1	0	0	1	4	10	8	2	1	15	1	2	6	2	0	0	3	1	2	3	11	11	1	5
KPTC24	chr2	76917875	T	A	Ttn	ENSMUST00000099980	stop_gained	4277	p.K4277*	ENSMUSP00000097560	-	TTN	NP_596870	4321	K	-	-	NA	Not missense	Domain, Ig-like 22(AA4251-4337)	Key component in the assembly and functioning of vertebrate striated muscles. By providing connections at the level of individual microfilaments, it contributes to the fine balance of forces between the two halves of the sarcomere. The size and extensibility of the cross-links are the main determinants of sarcomere extensibility properties of muscle. In non-muscle cells, seems to play a role in c…	No		Yes	1;2;3;4;5	18	13	5	30	13	193	193	95	5	211	4	78	100	215	4	72	55	10	63	102	274	353	11	117
KPTC24	chr1	85681090	T	G	Sp100	ENSMUST00000066427	synonymous_variant	313	p.T313T	ENSMUSP00000066399	-	SP100	NP_001193632	337	S	-	-	NA	Not missense	Amino acid modification, Phosphothreonine, Modified residue(AA313-313)	Together with PML, this tumor suppressor is a major constituent of the PML bodies, a subnuclear organelle involved in a large number of physiological processes including cell growth, differentiation and apoptosis. Functions as a transcriptional coactivator of ETS1 and ETS2. Under certain conditions, it may also act as a corepressor of ETS1 preventing its binding to DNA. Through the regulation of …	No		Yes	5	0	0	0	1	0	10	11	8	0	7	0	1	7	4	0	1	0	2	3	0	19	9	1	6
KPTC24	chr1	158956746	T	G	Pappa2	ENSMUST00000159861	synonymous_variant	231	p.G231G	ENSMUSP00000124022	-	PAPPA2	NP_064714	230	R	-	-	NA	Not missense	No	metalloendopeptidase activity; metallopeptidase activity; zinc ion binding	No		Yes	3;5	0	1	0	5	4	20	26	12	1	43	0	11	9	45	0	3	2	1	5	4	102	92	3	7
KPTC24	chr10	128041083	C	T	Naca	ENSMUST00000092048	synonymous_variant	661	p.S661S	ENSMUSP00000089680	-	NACA	NA	NA	NA	-	-	NA	Not missense	No	Prevents inappropriate targeting of non-secretory polypeptides to the endoplasmic reticulum (ER). Binds to nascent polypeptide chains as they emerge from the ribosome and blocks their interaction with the signal recognition particle (SRP), which normally targets nascent secretory peptides to the ER. Also reduces the inherent affinity of ribosomes for protein translocation sites in the ER membrane…	No		No		0	0	0	2	2	9	5	3	0	13	0	2	2	9	0	1	2	0	1	3	7	6	0	4
KPTC24	chr2	31643894	C	T	Prdm12	ENSMUST00000113470	synonymous_variant	174	p.N174N	ENSMUSP00000109098	-	PRDM12	NP_067632	174	N	-	-	NA	Not missense	Domain, SET(AA86-203)	Involved in the positive regulation of histone H3-K9 dimethylation.	No		No		0	0	0	0	0	0	2	0	0	1	0	0	2	1	0	1	1	0	0	0	2	3	0	2
KPTC24	chr10	5056444	G	T	Syne1	ENSMUST00000095899	missense_variant	176	p.T176K	ENSMUSP00000093587	deleterious(0.02)	SYNE1	NP_892006	8021	T	0.0972957	0.2	0.593	"3/3"	Domain, Actin-binding(AA1-289); Topological domain, Cytoplasmic(AA1-8748);	Multi-isomeric modular protein which forms a linking network between organelles and the actin cytoskeleton to maintain the subcellular spatial organization. Component of SUN-protein-containing multivariate complexes also called LINC complexes which link the nucleoskeleton and cytoskeleton by providing versatile outer nuclear membrane attachment sites for cytoskeletal filaments. May be involved in…	No		Yes	1;2;3;4;5	2	3	1	6	4	86	64	38	1	121	5	37	35	84	2	12	13	5	13	17	79	156	3	26
KPTC24	chr14	121583744	A	C	Dock9	ENSMUST00000040700	missense_variant	1452	p.V1452G	ENSMUSP00000047881	deleterious(0)	DOCK9	NP_001123520	1434	V	0.00611783	0.05	0.632	"3/3"	No	Guanine nucleotide-exchange factor (GEF) that activates CDC42 by exchanging bound GDP for free GTP. Overexpression induces filopodia formation (By similarity).	No		Yes	5	2	0	0	3	0	15	13	9	1	24	0	4	3	8	0	4	3	1	1	2	21	7	0	3
KPTC24	chr7	105772230	C	A	Dchs1	ENSMUST00000078482	missense_variant	328	p.A328S	ENSMUSP00000077574	deleterious(0.01)	DCHS1	NP_003728	334	A	0.0694871	0.15	0.744	"3/3"	Domain, Cadherin 3(AA250-356); Topological domain, Extracellular(AA36-2933)	Calcium-dependent cell-adhesion protein. Mediates functions in neuroprogenitor cell proliferation and differentiation. In the heart, has a critical role for proper morphogenesis of the mitral valve, acting in the regulation of cell migration involved in valve formation (PubMed:26258302).	No		Yes	3;4;5	4	0	1	5	1	19	19	17	1	39	2	6	5	17	1	6	8	1	5	18	40	28	1	10
KPTC24	chr12	85237657	T	G	Mlh3	ENSMUST00000166821	missense_variant	1329	p.K1329T	ENSMUSP00000129900	deleterious(0)	MLH3	NP_001035197	1367	K	0.0078748	0.05	0.885	"3/3"	Domain, MutL_C(AA1153 _ 1334)	ATPase activity; ATP binding; centromeric DNA binding; chromatin binding; mismatched DNA binding; single-stranded DNA binding	No		No		1	1	0	1	0	4	13	7	0	18	0	0	6	6	0	6	3	1	2	7	8	11	0	2
KPTC24	chr1	91254383	G	C	Ube2f	ENSMUST00000171165	missense_variant	36	p.L36F	ENSMUSP00000126173	deleterious(0.03)	UBE2F	NP_542409	36	L	0.0421603	0.1	0.408	"2/3"	No	Accepts the ubiquitin-like protein NEDD8 from the UBA3-NAE1 E1 complex and catalyzes its covalent attachment to other proteins. The specific interaction with the E3 ubiquitin ligase RBX2, but not RBX1, suggests that the RBX2-UBE2F complex neddylates specific target proteins, such as CUL5.	No		No		0	0	0	1	0	1	1	0	0	2	0	1	0	0	0	0	0	0	0	0	0	2	0	0
KPTC24	chr15	16850986	G	A	Cdh9	ENSMUST00000026432	missense_variant	614	p.A614T	ENSMUSP00000026432	deleterious(0.02)	CDH9	NP_057363	615	A	0.0155204	0.1	0.479	"2/3"	Topological domain (AA22-614)	Cadherins are calcium-dependent cell adhesion proteins. They preferentially interact with themselves in a homophilic manner in connecting cells; cadherins may thus contribute to the sorting of heterogeneous cell types.	No		Yes	4;	2	0	0	2	0	9	15	5	0	33	0	8	12	27	0	0	4	0	3	13	62	50	1	5
KPTC24	chr3	39010207	C	T	Fat4	ENSMUST00000061260	missense_variant	4771	p.R4771C	ENSMUSP00000061836	deleterious(0)	FAT4	NP_001278214	4770	R	-	-	0.509	"2/3"	Topological domain, Cytoplasmic(AA4527-4981); Region, Necessary and sufficient for interaction with MPDZ(AA4708 _ 4797)	Cadherins are cell-cell interaction molecules. FAT4 plays a role in the maintenance of planar cell polarity as well as in inhibition of YAP1-mediated neuroprogenitor cell proliferation and differentiation.	No		Yes	1;3;4;5	2	0	2	6	7	63	23	16	0	102	7	15	16	41	3	8	4	3	9	16	88	65	4	20
KPTC24	chr17	34857274	G	T	Cfb	ENSMUST00000025229	missense_variant	633	p.S633Y	ENSMUSP00000025229	deleterious(0)	CFB	NP_001701	634	S	0.175358	0.3	0.212	"1/3"	Domain, Peptidase S1(AA474 _ 754)	Factor B which is part of the alternate pathway of the complement system is cleaved by factor D into 2 fragments: Ba and Bb. Bb, a serine protease, then combines with complement factor 3b to generate the C3 or C5 convertase.	No		No		0	0	0	2	1	10	5	1	0	11	0	1	3	6	0	1	1	0	3	9	10	9	2	2
KPTC24	chr1	26684626	G	A	4931408C20Rik	ENSMUST00000097801	missense_variant	491	p.A491V	ENSMUSP00000095410	deleterious(0)	NA	NP_849150	892	P	-	-	NA	"1/3"	No	N/A	No		No		0	0	0	NA	NA	NA	NA	NA	NA	NA	NA	NA	NA	NA	NA	NA	NA	NA	NA	NA	NA	NA	NA	NA
KPTC24	chr1	159850140	C	T	Tnr	ENSMUST00000192069	missense_variant	32	p.R32W	ENSMUSP00000141553	deleterious_low_confidence(0.01)	TNR	NP_003276	32	Q	-	-	NA	"1/3"	No	Neural extracellular matrix (ECM) protein involved in interactions with different cells and matrix components. Theses interactions can influence cellular behavior by either evoking a stable adhesion and differentiation, or repulsion and inhibition of neurite growth. Binding to cell surface gangliosides inhibits RGD-dependent integrin-mediated cell adhesion and results in an inhibition of PTK2/FAK…	Yes	1;	Yes	1;4;5	2	1	2	5	3	13	16	3	0	37	0	8	4	18	0	6	1	1	2	9	95	76	1	6
KPTC24	chr2	129038492	C	A	Gm14025	ENSMUST00000145798	missense_variant	505	p.D505Y	ENSMUSP00000123404	deleterious(0.02)	NA	NP_001269526	522	N	-	-	NA	"1/3"	No	cell adhesion	No		No		0	0	0	NA	NA	NA	NA	NA	NA	NA	NA	NA	NA	NA	NA	NA	NA	NA	NA	NA	NA	NA	NA	NA
KPTC24	chrX	48273736	G	C	Utp14a	ENSMUST00000080713	missense_variant	267	p.D267H	ENSMUSP00000079538	deleterious(0.04)	UTP14A	NP_006640	267	E	-	-	NA	"1/3"	No	May be required for ribosome biogenesis.	No		No		0	0	0	1	1	5	6	4	0	6	0	0	1	7	0	1	0	0	4	1	10	9	0	0
KPTC24	chr10	75605339	C	A	Ggt5	ENSMUST00000072217	missense_variant	280	p.L280M	ENSMUSP00000072074	tolerated(0.53)	GGT5	NP_004112	280	L	0.214154	0.3	0.098	"0/3"	Topological domain, Extracellular(AA30-573)	Cleaves the gamma-glutamyl peptide bond of glutathione conjugates, but maybe not glutathione itself. Converts leukotriene C4 (LTC4) to leukotriene D4 (LTD4).	No		Yes	5	0	0	0	1	0	1	2	5	0	17	0	2	2	6	0	2	2	0	3	3	4	7	0	2
KPTC24	chr12	41453163	T	C	Lrrn3	ENSMUST00000043884	missense_variant	385	p.N385S	ENSMUSP00000043818	tolerated(0.68)	LRRN3	NP_001093130	385	N	0.924138	0.95	0.103	"0/3"	Domain, LRRCT(AA368-421); Topological domain, Extracellular(AA23-626);	positive regulation of synapse assembly	Yes	1;	Yes	1;	0	0	2	2	2	8	7	2	0	20	3	5	2	11	0	1	2	1	1	1	18	10	0	4
KPTC24	chr11	79441583	A	C	Nf1	ENSMUST00000071325	intron_variant	-	-	ENSMUSP00000071289	-	NF1	-	-	-	-	-	NA	"0/3"		Stimulates the GTPase activity of Ras. NF1 shows greater affinity for Ras GAP, but lower specific activity. May be a regulator of Ras activity.	No		Yes	4;5	8	1	0	3	5	31	39	13	0	24	2	5	48	14	1	8	6	4	31	13	65	56	0	30
KPTC24	chr7	62348679	G	C	Ndn	ENSMUST00000038775	missense_variant	91	p.R91P	ENSMUSP00000045369	tolerated(0.14)	NDN	NP_002478	87	Q	-	-	NA	"0/3"	Domain, MAGE(AA102-301)	Growth suppressor that facilitates the entry of the cell into cell cycle arrest. Functionally similar to the retinoblastoma protein it binds to and represses the activity of cell-cycle-promoting proteins such as SV40 large T antigen, adenovirus E1A, and the transcription factor E2F. Necdin also interacts with p53 and works in an additive manner to inhibit cell growth. Functions also as transcript…	No		Yes	5	0	0	0	0	0	3	2	3	1	10	0	3	5	6	0	0	0	0	2	3	17	24	0	2
KPTC26	chr11	120375515	G	A	Faap100	ENSMUST00000026448	synonymous_variant	433	p.D433D	ENSMUSP00000026448	-	NA	NP_079437	435	D	-	-	NA	Not missense	No	Plays a role in Fanconi anemia-associated DNA damage response network. Regulates FANCD2 monoubiquitination and the stability of the FA core complex. Induces chromosomal instability as well as hypersensitivity to DNA cross-linking agents, when repressed (By similarity).	No		No		0	0	0	NA	NA	NA	NA	NA	NA	NA	NA	NA	NA	NA	NA	NA	NA	NA	NA	NA	NA	NA	NA	NA
KPTC26	chr10	20438812	G	T	Pde7b	ENSMUST00000020165	missense_variant	131	p.L131M	ENSMUSP00000020165	deleterious(0.02)	PDE7B	NP_061818	131	L	0.0200831	0.1	0.678	"3/3"	Region, Catalytic(AA172-410)	Hydrolyzes the second messenger cAMP, which is a key regulator of many important physiological processes. May be involved in the control of cAMP-mediated neural activity and cAMP metabolism in the brain.	No		No		0	0	0	1	0	2	1	2	0	8	0	0	1	1	0	1	1	1	2	1	5	4	0	2
KPTC26	chr10	20438813	A	T	Pde7b	ENSMUST00000020165	missense_variant	130	p.S130R	ENSMUSP00000020165	deleterious(0)	PDE7B	NP_061818	130	S	0.0112607	0.05	0.712	"3/3"	Region, Catalytic(AA172-410)		No		No		0	0	0	1	0	2	1	2	0	8	0	0	1	1	0	1	1	1	2	1	5	4	0	2
KPTC26	chr19	37956488	G	C	Myof	ENSMUST00000041475	missense_variant	675	p.A675G	ENSMUSP00000045036	tolerated(0.3)	MYOF	NP_579899	675	A	0.13062	0.25	0.405	"1/3"	Topological domain, Cytoplasmic(AA1-2012)	Calcium/phospholipid-binding protein that plays a role in the plasmalemma repair mechanism of endothelial cells that permits rapid resealing of membranes disrupted by mechanical stress. Involved in endocytic recycling. Implicated in VEGF signal transduction by regulating the levels of the receptor KDR.	No		Yes	4;	3	0	0	1	2	18	12	9	0	20	1	2	10	6	0	1	2	3	3	7	23	9	0	5
KPTC26	chr3	27372547	C	T	Ghsr	ENSMUST00000057186	missense_variant	251	p.L251F	ENSMUSP00000061153	tolerated(0.69)	GHSR	NP_940799	253	L	0.63281	0.7	0.015	"0/3"	Topological domain, Cytoplasmic(AA236-263)	Receptor for ghrelin, coupled to G-alpha-11 proteins. Stimulates growth hormone secretion. Binds also other growth hormone releasing peptides (GHRP) (e.g. Met-enkephalin and GHRP-6) as well as non-peptide, low molecular weight secretagogues (e.g. L-692,429, MK-0677, adenosine) (By similarity).	No		No		1	0	0	0	0	6	3	2	0	8	1	1	4	3	0	0	1	0	0	2	6	6	0	1
KPTC26	chr19	37956493	C	A	Myof	ENSMUST00000041475	missense_variant	673	p.Q673H	ENSMUSP00000045036	tolerated(0.09)	MYOF	NP_579899	673	Q	0.653099	0.7	0.258	"0/3"	Topological domain, Cytoplasmic(AA1-2012)		No		Yes	4;	3	0	0	1	2	18	12	9	0	20	1	2	10	6	0	1	2	3	3	7	23	9	0	5
KPTC26	chr7	140296709	C	T	5830411N06Rik	ENSMUST00000164583	missense_variant	671	p.A671V	ENSMUSP00000131905	tolerated(0.15)	NA	NP_981961	723	N	-	-	NA	"0/3"	Domain, SRCR(AA667-767)		No		No		0	0	0	NA	NA	NA	NA	NA	NA	NA	NA	NA	NA	NA	NA	NA	NA	NA	NA	NA	NA	NA	NA	NA
KPTC9	chr6	48472565	G	T	Sspo	ENSMUST00000169350	splice_donor_variant	-	-	ENSMUSP00000131401	-	SSPO	-	-	-	-	-	NA	Not missense	Domain, TSP type-1 5(AA2391-2446); TIL 4(AA2469-2511)	Involved in the modulation of neuronal aggregation. May be involved in developmental events during the formation of the central nervous system (By similarity).	No		Yes	4;	3	0	0	2	0	0	1	1	0	1	0	0	0	0	0	1	0	0	0	0	3	2	0	0
KPTC9	chr7	104106625	G	T	Olfr646	ENSMUST00000098182	missense_variant	115	p.M115I	ENSMUSP00000095784	deleterious(0)	OR52D1	NP_001005163	121	M	0.00931825	0.05	0.512	"3/3"	G_PROTEIN_RECEP_F1_2 (AA38-290)	G-protein coupled receptor activity; olfactory receptor activity	No		No		0	0	0	2	2	2	3	1	0	9	0	0	2	3	0	0	1	0	1	1	5	6	0	1
KPTC9	chr6	29753658	T	G	Smo	ENSMUST00000001812	missense_variant	178	p.F178V	ENSMUSP00000001812	deleterious(0)	SMO	NP_005622	174	F	0.0180778	0.1	0.877	"3/3"	Topological domain, Extracellular(AA33-237); Domain, FZ(AA69-185)	G protein-coupled receptor that probably associates with the patched protein (PTCH) to transduce the hedgehog's proteins signal. Binding of sonic hedgehog (SHH) to its receptor patched is thought to prevent normal inhibition by patched of smoothened (SMO). Required for the accumulation of KIF7 and GLI3 in the cilia (By similarity).	No		Yes	4;	2	1	0	2	2	8	6	3	0	13	0	2	2	3	0	2	0	0	1	2	17	5	0	1
KPTC9	chrX	20694392	G	C	Cdk16	ENSMUST00000033380	missense_variant	153	p.S153T	ENSMUSP00000033380	deleterious(0)	CDK16	NP_148978	159	S	0.0517593	0.15	0.246	"2/3"	Modified residue, Phosphoserine(AA153-153)	Protein kinase that plays a role in vesicle-mediated transport processes and exocytosis. Can phosphorylate CCNY at 'Ser-336' (in vitro) (By similarity). Plays a role in the regulation of insulin secretion in response to changes in blood glucose levels. Regulates GH1 release by brain neurons. Phosphorylates NSF, and thereby regulates NSF oligomerization. Required for normal spermatogenesis. Regula…	No		No		0	0	0	0	0	6	7	3	0	6	0	1	2	0	0	0	1	0	1	0	4	2	0	1
KPTC9	chr2	32565482	C	G	Fam102a	ENSMUST00000048375	missense_variant	234	p.A234G	ENSMUSP00000044731	deleterious(0.01)	FAM102A	NP_001030331	233	A	0.0751912	0.15	0.28	"2/3"	N/A	May play a role in estrogen action.	No		No		0	0	0	1	0	4	4	1	0	9	0	0	3	2	0	0	1	0	0	1	1	3	1	1
KPTC9	chr3	97208610	G	A	Bcl9	ENSMUST00000046521	missense_variant	923	p.P923S	ENSMUSP00000046152	deleterious(0)	BCL9	NP_004317	924	P	0.0338039	0.1	0.333	"2/3"	N/A	Promotes beta-catenin's transcriptional activity. Involved in signal transduction through the Wnt pathway (By similarity)	No		Yes	3;5	1	0	0	1	0	15	14	8	0	36	0	2	4	9	0	2	4	1	2	5	16	9	1	6
KPTC9	chr10	80060803	G	A	Sbno2	ENSMUST00000042771	missense_variant	866	p.R866W	ENSMUSP00000041635	deleterious(0)	SBNO2	NP_055778	872	R	0.012314	0.05	NA	"2/3"	N/A	Acts as a transcriptional coregulator, that can have both coactivator and corepressor functions (PubMed:18025162, PubMed:23980096). Inhibits the DCSTAMP-repressive activity of TAL1, hence enhancing the access of the transcription factor MITF to the DC-STAMP promoter in osteoclast (PubMed:23980096). Plays a role in bone homeostasis; required as a positive regulator in TNFSF11//RANKL-mediated osteo…	No		Yes	3;5	0	0	0	2	2	6	8	8	0	17	0	3	3	3	0	1	0	0	0	5	4	3	0	2
KPTC9	chr2	25570010	C	G	Mamdc4	ENSMUST00000095117	missense_variant	80	p.W80C	ENSMUSP00000092735	deleterious(0)	MAMDC4	NP_001135780	663	W	-	-	NA	"1/3"	Topological domain, Extracellular(AA23-1159); Domain, MAM 1(AA65-223)	Probably involved in the sorting and selective transport of receptors and ligands across polarized epithelia.	No		Yes	4;5	2	0	0	0	0	8	6	3	0	6	0	2	4	8	0	0	1	0	2	1	4	6	0	0
KPTC9	chr2	152105795	C	G	Srxn1	ENSMUST00000041500	missense_variant	38	p.P38A	ENSMUSP00000046196	tolerated(0.41)	SRXN1	NP_542763	19	P	0.311103	0.4	0.036	"0/3"	N/A	Contributes to oxidative stress resistance by reducing cysteine-sulfinic acid formed under exposure to oxidants in the peroxiredoxins PRDX1, PRDX2, PRDX3 and PRDX4. Does not act on PRDX5 or PRDX6. May catalyze the reduction in a multi-step process by acting both as a specific phosphotransferase and a thioltransferase.	No		No		0	0	0	0	0	0	2	1	0	1	0	0	0	1	0	0	0	0	1	2	0	0	0	0
KPTC9	chr7	116104314	G	C	1110004F10Rik	ENSMUST00000032899	missense_variant	141	p.E141Q	ENSMUSP00000032899	tolerated(0.24)	C11orf58	NP_055082	143	E	0.295163	0.4	0.119	"0/3"	N/A	N/A	No		No		0	0	0	1	0	4	2	1	0	1	0	0	1	1	0	0	1	0	0	0	0	3	0	0
KPTC9	chr2	26848927	A	G	Abo	ENSMUST00000102900	missense_variant	26	p.F26S	ENSMUSP00000099964	tolerated(0.12)	ABO	NP_065202	31	L	-	-	NA	"0/3"	Transmembrane, Helical; Signal-anchor for type II membrane protein(AA14-34)	Catalytic activity; Cofactor; protein glycosylation	No		Yes	4;	4	0	0	0	0	0	0	0	0	0	0	0	0	0	0	0	0	0	0	0	1	0	0	0
KPTC9	chr2	120701919	T	G	Stard9	ENSMUST00000140843	missense_variant	2468	p.L2468V	ENSMUSP00000117178	tolerated(0.17)	STARD9	NP_065810	2956	P	-	-	NA	"0/3"	N/A	Microtubule-dependent motor protein required for spindle pole assembly during mitosis. Required to stabilize the pericentriolar material (PCM) (By similarity).	No		Yes	5	0	0	0	0	0	0	11	7	0	0	0	5	0	0	0	1	0	0	0	0	0	0	0	0
[truncated: 12 more columns]

## Sheet: Referenced Studies
Referenced Studies of Human Pancreatic Adenocarcinoma
Study ID	PMID	Reference
1	18772397	Jones et al., Science 2008
2	23103869	Biankin et al., Nature 2012
3	25719666	Waddell et al., Nature 2015
4	25855536	Witkiewicz et al., Nature Comm. 2015
5	26909576	Bailey et al., Nature 2016
