# Supplementary material for: Characterization of genetic subclonal evolution in pancreatic cancer mouse models
Source: Nat Commun. 2019 Nov 28;10:5435. doi: 10.1038/s41467-019-13100-w (PMC6882784; doi:10.1038/s41467-019-13100-w)
Supplement: Supplementary file 6 — Supplementary Data 4 [file 41467_2019_13100_MOESM6_ESM.xlsx]

## Sheet: Table S4
Supplementary Data 4. Somatic Large Scale Copy Gains and Losses
Chromosome	Mice with Gain	KPC Mice with Gain	KPTC Mice with Gain	Mice with Loss	KPC Mice with Loss	KPTC Mice with Loss	Mouse IDs with Gain	Mouse IDs with Loss
chr1	2	1	1	1	1	0	KPC6,KPTC13	KPC18
chr2	0	0	0	0	0	0
chr3	1	0	1	0	0	0	KPTC9
chr4	0	0	0	6	2	4		KPC18,KPC6,KPTC12,KPTC13,KPTC24,KPTC26
chr5	8	5	3	0	0	0	KPC18,KPC19,KPC5,KPC8,KPC9,KPTC11,KPTC24,KPTC26
chr6	5	3	2	0	0	0	KPC19,KPC6,KPC9,KPTC11,KPTC26
chr7	0	0	0	1	0	1		KPTC24
chr8	5	3	2	1	0	1	KPC19,KPC5,KPC9,KPTC12,KPTC9	KPTC26
chr9	0	0	0	4	0	4		KPTC12,KPTC13,KPTC24,KPTC26
chr10	0	0	0	3	1	2		KPC18,KPTC11,KPTC26
chr11	2	2	0	4	0	4	KPC6,KPC9	KPTC11,KPTC12,KPTC24,KPTC26
chr12	4	2	2	0	0	0	KPC19,KPC6,KPTC12,KPTC24
chr13	1	0	1	1	0	1	KPTC12	KPTC11
chr14	2	1	1	6	1	5	KPC19,KPTC9	KPC18,KPTC11,KPTC12,KPTC13,KPTC24,KPTC26
chr15	3	0	3	0	0	0	KPTC12,KPTC24,KPTC26
chr16	1	0	1	2	1	1	KPTC9	KPC18,KPTC11
chr17	2	2	0	1	0	1	KPC19,KPC9	KPTC26
chr18	2	0	2	0	0	0	KPTC12,KPTC26
chr19	5	2	3	0	0	0	KPC19,KPC5,KPTC12,KPTC24,KPTC9
