# Supplementary material for: Characterization of genetic subclonal evolution in pancreatic cancer mouse models
Source: Nat Commun. 2019 Nov 28;10:5435. doi: 10.1038/s41467-019-13100-w (PMC6882784; doi:10.1038/s41467-019-13100-w)
Supplement: Supplementary file 7 — Supplementary Data 5 [file 41467_2019_13100_MOESM7_ESM.xlsx]

## Sheet: Table S5
Supplementary Data 5. Exome-wide Allelic Imbalance Status and Enrichment Results
Notes:
AI: Allelic imbalance
Columns E to P: 1 indicates presence of allelic imbalance
Chromosome	Start Position (mm10)	End Position (mm10)	Gene Symbol	KPC5	KPC6	KPC8	KPC9	KPC18	KPC19	KPTC9	KPTC11	KPTC12	KPTC13	KPTC24	KPTC26	Total mice with AI	KPC mice with AI	KPTC mice with AI	Total P-value	KPC P-value	KPTC P-value	Total FDR	KPC FDR	KPTC FDR
chr1	3216021	3671348	Xkr4	1	1	0	0	0	1	1	0	1	0	0	1	6	3	3	0.115712	0.08884	0.216631	0.4463	0.307153	0.455207
chr1	4292980	4409187	Rp1	1	1	0	0	0	1	1	0	1	0	0	1	6	3	3	0.115712	0.08884	0.216631	0.4463	0.307153	0.455207
chr1	4491715	4495155	Sox17	1	1	0	0	0	1	1	0	1	0	0	1	6	3	3	0.115712	0.08884	0.216631	0.4463	0.307153	0.455207
chr1	4774451	4785726	Mrpl15	1	1	0	0	0	1	1	0	1	0	0	1	6	3	3	0.115712	0.08884	0.216631	0.4463	0.307153	0.455207
chr1	4807913	4845016	Lypla1	1	1	0	0	0	1	1	0	1	0	0	1	6	3	3	0.115712	0.08884	0.216631	0.4463	0.307153	0.455207
chr1	4857913	4896364	Tcea1	1	1	0	0	0	1	1	0	1	0	0	1	6	3	3	0.115712	0.08884	0.216631	0.4463	0.307153	0.455207
chr1	4910473	5070177	Rgs20	1	1	0	0	0	1	1	0	1	0	0	1	6	3	3	0.115712	0.08884	0.216631	0.4463	0.307153	0.455207
chr1	5084450	5162165	Atp6v1h	1	1	0	0	0	1	1	0	1	0	0	1	6	3	3	0.115712	0.08884	0.216631	0.4463	0.307153	0.455207
chr1	5589048	5602784	Oprk1	1	1	0	0	0	1	1	0	1	0	0	1	6	3	3	0.115712	0.08884	0.216631	0.4463	0.307153	0.455207
chr1	5916303	5917293	Npbwr1	1	1	0	0	0	1	1	0	1	0	0	1	6	3	3	0.115712	0.08884	0.216631	0.4463	0.307153	0.455207
chr1	6230002	6274275	Rb1cc1	1	1	0	0	0	1	1	0	1	0	0	1	6	3	3	0.115712	0.08884	0.216631	0.4463	0.307153	0.455207
chr1	6359330	6391104	Fam150a	1	1	0	0	0	1	1	0	1	0	0	1	6	3	3	0.115712	0.08884	0.216631	0.4463	0.307153	0.455207
chr1	6768897	6860940	St18	1	1	0	0	0	1	1	0	1	0	0	1	6	3	3	0.115712	0.08884	0.216631	0.4463	0.307153	0.455207
chr1	7120308	7169882	Pcmtd1	1	1	0	0	0	1	1	0	1	0	0	1	6	3	3	0.115712	0.08884	0.216631	0.4463	0.307153	0.455207
chr1	8363474	8803943	Sntg1	0	1	0	0	1	1	1	1	1	0	0	1	7	3	4	0.0381186	0.08884	0.054137	0.223825	0.307153	0.250204
chr1	9545523	9546621	Rrs1	0	1	0	0	0	1	1	0	0	0	0	0	3	2	1	0.71421	0.296412	0.804582	0.849892	0.52527	0.826884
chr1	9548092	9577968	Adhfe1	0	1	0	0	1	1	1	0	0	0	1	1	6	3	3	0.115712	0.08884	0.216631	0.4463	0.307153	0.455207
chr1	9601583	9624896	3110035E14Rik	0	1	0	0	0	1	1	0	0	0	0	1	4	2	2	0.485625	0.296412	0.508895	0.767835	0.52527	0.647851
chr1	9631092	9631092	2610203C22Rik	0	1	0	0	0	1	1	0	0	0	0	1	4	2	2	0.485625	0.296412	0.508895	0.767835	0.52527	0.647851
chr1	9669883	9699954	Mybl1	0	1	0	0	0	1	1	0	0	0	0	1	4	2	2	0.485625	0.296412	0.508895	0.767835	0.52527	0.647851
chr1	9724481	9748156	Vcpip1	0	1	0	0	0	1	1	0	0	0	0	1	4	2	2	0.485625	0.296412	0.508895	0.767835	0.52527	0.647851
chr1	9771256	9771256	1700034P13Rik	0	1	0	0	0	1	1	1	0	0	0	1	5	2	3	0.267493	0.296412	0.216631	0.643934	0.52527	0.455207
chr1	9865252	9898890	Sgk3	1	1	0	0	0	1	1	1	0	0	0	1	6	3	3	0.115712	0.08884	0.216631	0.4463	0.307153	0.455207
chr1	9911718	9940544	Mcmdc2	1	1	0	0	0	1	1	1	0	0	0	1	6	3	3	0.115712	0.08884	0.216631	0.4463	0.307153	0.455207
chr1	9942543	9942543	Snord87	1	1	0	0	0	1	1	0	0	0	0	1	5	3	2	0.267493	0.08884	0.508895	0.643934	0.307153	0.647851
chr1	9944118	9944118	Snhg6	1	1	0	0	0	1	1	0	0	0	0	1	5	3	2	0.267493	0.08884	0.508895	0.643934	0.307153	0.647851
chr1	9963407	9967485	Tcf24	0	1	0	0	0	1	1	0	0	0	0	1	4	2	2	0.485625	0.296412	0.508895	0.767835	0.52527	0.647851
chr1	9968819	10009136	Ppp1r42	0	1	0	0	0	1	1	0	0	0	0	1	4	2	2	0.485625	0.296412	0.508895	0.767835	0.52527	0.647851
chr1	10024978	10038159	Cops5	0	1	0	0	0	1	1	0	0	0	0	0	3	2	1	0.71421	0.296412	0.804582	0.849892	0.52527	0.826884
chr1	10045085	10136145	Cspp1	0	1	0	0	0	1	1	0	0	0	0	0	3	2	1	0.71421	0.296412	0.804582	0.849892	0.52527	0.826884
chr1	10138831	10232494	Arfgef1	0	1	0	0	0	1	1	1	0	0	0	0	4	2	2	0.485625	0.296412	0.508895	0.767835	0.52527	0.647851
chr1	10325123	10719727	Cpa6	0	1	0	0	0	1	1	0	1	0	0	0	4	2	2	0.485625	0.296412	0.508895	0.767835	0.52527	0.647851
chr1	10865874	10865874	Mir467e	1	1	0	0	0	1	1	0	1	0	0	0	5	3	2	0.267493	0.08884	0.508895	0.643934	0.307153	0.647851
chr1	10993792	11297753	Prex2	1	1	0	0	0	1	1	0	1	0	0	0	5	3	2	0.267493	0.08884	0.508895	0.643934	0.307153	0.647851
chr1	11414568	11974966	A830018L16Rik	0	1	0	0	0	1	0	0	1	0	0	0	3	2	1	0.71421	0.296412	0.804582	0.849892	0.52527	0.826884
chr1	12426106	12426106	Mir6341	0	1	0	0	0	1	0	0	1	0	1	1	5	2	3	0.267493	0.296412	0.216631	0.643934	0.52527	0.455207
chr1	12673090	12673090	Gm17644	1	1	0	0	0	1	0	1	1	0	1	1	7	3	4	0.0381186	0.08884	0.054137	0.223825	0.307153	0.250204
chr1	12786526	12858842	Sulf1	1	1	0	0	0	1	0	1	1	0	1	1	7	3	4	0.0381186	0.08884	0.054137	0.223825	0.307153	0.250204
chr1	12871867	12990495	Slco5a1	0	1	0	0	0	1	0	1	1	0	1	1	6	2	4	0.115712	0.296412	0.054137	0.4463	0.52527	0.250204
chr1	13114259	13125835	Prdm14	0	1	0	0	0	1	0	0	1	0	0	1	4	2	2	0.485625	0.296412	0.508895	0.767835	0.52527	0.647851
chr1	13142760	13224694	Ncoa2	0	1	0	0	0	1	0	0	1	0	1	1	5	2	3	0.267493	0.296412	0.216631	0.643934	0.52527	0.455207
chr1	13566322	13589722	Tram1	0	1	1	0	0	1	1	0	1	0	1	1	7	3	4	0.0381186	0.08884	0.054137	0.223825	0.307153	0.250204
chr1	13626860	13660450	Lactb2	0	1	1	0	0	1	1	0	1	0	1	1	7	3	4	0.0381186	0.08884	0.054137	0.223825	0.307153	0.250204
chr1	13672492	13701383	Xkr9	0	1	0	0	0	1	0	0	1	0	1	1	5	2	3	0.267493	0.296412	0.216631	0.643934	0.52527	0.455207
chr1	13786929	13786929	Gm5523	0	1	1	0	0	1	1	0	1	0	1	1	7	3	4	0.0381186	0.08884	0.054137	0.223825	0.307153	0.250204
chr1	14170915	14304449	Eya1	1	1	1	0	0	1	0	0	1	0	0	1	6	4	2	0.115712	0.0150819	0.508895	0.4463	0.100194	0.647851
chr1	14754238	14755748	Msc	1	1	0	0	1	1	0	0	1	0	0	1	6	4	2	0.115712	0.0150819	0.508895	0.4463	0.100194	0.647851
chr1	14873505	14918835	Trpa1	0	1	0	0	0	1	0	0	1	0	0	1	4	2	2	0.485625	0.296412	0.508895	0.767835	0.52527	0.647851
chr1	15312451	15711629	Kcnb2	0	1	0	0	0	1	0	0	1	0	0	1	4	2	2	0.485625	0.296412	0.508895	0.767835	0.52527	0.647851
chr1	15805677	15843082	Terf1	0	1	0	0	0	1	0	0	1	0	0	1	4	2	2	0.485625	0.296412	0.508895	0.767835	0.52527	0.647851
chr1	15855744	15892652	Sbspon	0	1	0	0	0	1	0	0	1	0	0	1	4	2	2	0.485625	0.296412	0.508895	0.767835	0.52527	0.647851
chr1	16066125	16080956	4930444P10Rik	0	1	0	0	0	1	0	0	1	0	0	1	4	2	2	0.485625	0.296412	0.508895	0.767835	0.52527	0.647851
chr1	16101727	16104378	Rpl7	0	1	0	0	0	1	0	0	1	0	0	1	4	2	2	0.485625	0.296412	0.508895	0.767835	0.52527	0.647851
chr1	16106017	16131417	Rdh10	0	1	0	0	0	1	0	0	1	0	0	1	4	2	2	0.485625	0.296412	0.508895	0.767835	0.52527	0.647851
chr1	16229772	16509359	Stau2	0	1	0	0	0	1	0	0	1	0	0	1	4	2	2	0.485625	0.296412	0.508895	0.767835	0.52527	0.647851
chr1	16541771	16619338	Ube2w	0	1	0	0	0	1	0	0	1	0	0	1	4	2	2	0.485625	0.296412	0.508895	0.767835	0.52527	0.647851
chr1	16643287	16647958	Tceb1	0	1	0	0	0	1	1	0	1	0	0	1	5	2	3	0.267493	0.296412	0.216631	0.643934	0.52527	0.455207
chr1	16662278	16662278	D030040B21Rik	0	1	0	0	0	1	1	0	1	0	0	1	5	2	3	0.267493	0.296412	0.216631	0.643934	0.52527	0.455207
chr1	16665307	16677425	Tmem70	0	1	0	0	0	1	1	0	1	0	0	1	5	2	3	0.267493	0.296412	0.216631	0.643934	0.52527	0.455207
chr1	16688507	16709537	Ly96	0	1	0	0	0	1	1	0	1	0	0	1	5	2	3	0.267493	0.296412	0.216631	0.643934	0.52527	0.455207
chr1	16997478	17097604	Jph1	0	1	0	0	0	1	1	0	1	0	1	1	6	2	4	0.115712	0.296412	0.054137	0.4463	0.52527	0.250204
chr1	17145471	17161509	Gdap1	0	1	0	0	0	1	1	0	1	0	1	1	6	2	4	0.115712	0.296412	0.054137	0.4463	0.52527	0.250204
chr1	17602578	17624970	Pi15	1	1	0	0	0	1	1	0	1	0	1	1	7	3	4	0.0381186	0.08884	0.054137	0.223825	0.307153	0.250204
chr1	17727646	17727646	Gm16070	1	1	0	0	0	1	1	0	1	0	1	1	7	3	4	0.0381186	0.08884	0.054137	0.223825	0.307153	0.250204
chr1	17728656	17764114	Crispld1	1	1	0	0	0	1	1	0	1	0	1	1	7	3	4	0.0381186	0.08884	0.054137	0.223825	0.307153	0.250204
chr1	18115628	18137050	Crisp4	0	1	0	0	0	1	1	0	1	0	1	1	6	2	4	0.115712	0.296412	0.054137	0.4463	0.52527	0.250204
chr1	18223564	18223564	Defb44-ps	0	1	0	0	0	1	1	0	1	0	1	1	6	2	4	0.115712	0.296412	0.054137	0.4463	0.52527	0.250204
chr1	18236472	18237443	Defb18	0	1	0	0	0	1	1	0	1	0	1	1	6	2	4	0.115712	0.296412	0.054137	0.4463	0.52527	0.250204
chr1	18251199	18265080	Defb41	0	1	0	0	0	1	1	0	1	0	1	1	6	2	4	0.115712	0.296412	0.054137	0.4463	0.52527	0.250204
chr1	18260523	18265080	Gm15386	0	1	0	0	0	1	1	0	1	0	1	1	6	2	4	0.115712	0.296412	0.054137	0.4463	0.52527	0.250204
chr1	19103255	19166178	Tfap2d	0	1	0	0	0	1	0	0	1	0	1	1	5	2	3	0.267493	0.296412	0.216631	0.643934	0.52527	0.455207
chr1	19209167	19236630	Tfap2b	0	1	0	0	0	1	0	0	1	0	1	1	5	2	3	0.267493	0.296412	0.216631	0.643934	0.52527	0.455207
chr1	20058297	20615323	Pkhd1	0	1	0	0	0	0	0	0	1	0	1	1	4	1	3	0.485625	0.624998	0.216631	0.767835	0.738763	0.455207
chr1	20392300	20392300	4930486I03Rik	0	1	0	0	0	0	0	0	1	0	1	1	4	1	3	0.485625	0.624998	0.216631	0.767835	0.738763	0.455207
chr1	20679082	20679082	Mir206	0	1	0	0	1	0	1	0	1	0	0	1	5	2	3	0.267493	0.296412	0.216631	0.643934	0.52527	0.455207
chr1	20682887	20682887	Mir133b	0	1	0	0	1	0	1	0	1	0	1	1	6	2	4	0.115712	0.296412	0.054137	0.4463	0.52527	0.250204
chr1	20682958	20682958	Linc-md1	0	1	0	0	1	0	1	0	1	0	1	1	6	2	4	0.115712	0.296412	0.054137	0.4463	0.52527	0.250204
chr1	20730961	20733859	Il17a	0	1	0	0	0	0	1	0	1	0	1	1	5	1	4	0.267493	0.624998	0.054137	0.643934	0.738763	0.250204
chr1	20777766	20784199	Il17f	0	1	0	0	0	0	0	0	1	0	1	1	4	1	3	0.485625	0.624998	0.216631	0.767835	0.738763	0.455207
chr1	20803455	20820208	Mcm3	0	1	0	0	0	0	0	0	1	0	0	1	3	1	2	0.71421	0.624998	0.508895	0.849892	0.738763	0.647851
chr1	20890473	20890473	6720483E21Rik	1	1	0	0	1	0	0	0	1	0	0	1	5	3	2	0.267493	0.08884	0.508895	0.643934	0.307153	0.647851
chr1	20934623	20935688	Paqr8	1	1	0	0	1	0	0	0	1	0	0	1	5	3	2	0.267493	0.08884	0.508895	0.643934	0.307153	0.647851
chr1	20951733	20990688	Efhc1	0	1	0	0	0	0	0	0	1	0	0	1	3	1	2	0.71421	0.624998	0.508895	0.849892	0.738763	0.647851
chr1	21001561	21079113	Tram2	0	1	0	0	0	0	0	0	1	0	0	1	3	1	2	0.71421	0.624998	0.508895	0.849892	0.738763	0.647851
chr1	21225573	21229630	Tmem14a	0	1	0	0	0	0	1	0	1	0	0	1	4	1	3	0.485625	0.624998	0.216631	0.767835	0.738763	0.455207
chr1	21249771	21264962	Gsta3	0	1	0	0	0	0	1	0	1	0	0	1	4	1	3	0.485625	0.624998	0.216631	0.767835	0.738763	0.455207
chr1	21298312	21298312	Gm4956	0	1	0	0	0	0	1	0	1	0	0	1	4	1	3	0.485625	0.624998	0.216631	0.767835	0.738763	0.455207
chr1	21350019	21351093	Khdc1a	0	1	0	0	0	0	1	0	1	0	0	1	4	1	3	0.485625	0.624998	0.216631	0.767835	0.738763	0.455207
chr1	21368657	21369727	Khdc1c	0	1	0	0	0	0	1	0	1	0	0	1	4	1	3	0.485625	0.624998	0.216631	0.767835	0.738763	0.455207
chr1	21383936	21384899	Khdc1b	0	1	0	0	0	0	1	0	1	0	0	1	4	1	3	0.485625	0.624998	0.216631	0.767835	0.738763	0.455207
chr1	21402162	21961581	Kcnq5	0	1	0	0	1	0	1	0	1	0	0	1	5	2	3	0.267493	0.296412	0.216631	0.643934	0.52527	0.455207
chr1	22288421	22805724	Rims1	0	1	0	0	1	0	1	0	1	0	0	1	5	2	3	0.267493	0.296412	0.216631	0.643934	0.52527	0.455207
chr1	23101769	23102231	4933415F23Rik	0	1	0	0	1	0	1	0	1	0	0	1	5	2	3	0.267493	0.296412	0.216631	0.643934	0.52527	0.455207
chr1	23272339	23272339	Mir30a	0	1	0	0	1	0	1	0	1	0	0	1	5	2	3	0.267493	0.296412	0.216631	0.643934	0.52527	0.455207
chr1	23291784	23291784	Mir30c-2	0	1	0	0	1	0	1	0	1	0	0	1	5	2	3	0.267493	0.296412	0.216631	0.643934	0.52527	0.455207
chr1	23369748	23383051	Ogfrl1	0	1	0	0	1	0	1	0	1	0	0	1	5	2	3	0.267493	0.296412	0.216631	0.643934	0.52527	0.455207
chr1	23762634	23845187	B3gat2	1	1	0	0	0	0	1	0	1	1	0	1	6	2	4	0.115712	0.296412	0.054137	0.4463	0.52527	0.250204
chr1	23846428	23922155	Smap1	1	1	0	0	0	0	1	0	1	1	0	1	6	2	4	0.115712	0.296412	0.054137	0.4463	0.52527	0.250204
chr1	23996250	24005600	Sdhaf4	1	1	0	0	0	0	1	0	1	1	0	1	6	2	4	0.115712	0.296412	0.054137	0.4463	0.52527	0.250204
chr1	24012291	24085487	Fam135a	1	1	0	0	0	0	1	0	1	1	0	1	6	2	4	0.115712	0.296412	0.054137	0.4463	0.52527	0.250204
chr1	24177854	24251861	Col9a1	1	1	0	0	0	0	1	0	1	1	0	1	6	2	4	0.115712	0.296412	0.054137	0.4463	0.52527	0.250204
chr1	24264689	24575423	Col19a1	1	1	0	0	0	0	1	0	1	1	0	1	6	2	4	0.115712	0.296412	0.054137	0.4463	0.52527	0.250204
chr1	24678756	24762736	Lmbrd1	1	1	0	0	0	0	1	0	1	1	0	1	6	2	4	0.115712	0.296412	0.054137	0.4463	0.52527	0.250204
chr1	25068167	25826760	Adgrb3	1	1	0	0	0	0	1	0	1	1	0	1	6	2	4	0.115712	0.296412	0.054137	0.4463	0.52527	0.250204
chr1	25276571	25276946	Gm20172	1	1	0	0	0	0	1	0	1	1	0	1	6	2	4	0.115712	0.296412	0.054137	0.4463	0.52527	0.250204
chr1	26681951	26687426	4931408C20Rik	1	1	0	0	0	0	1	0	1	1	0	1	6	2	4	0.115712	0.296412	0.054137	0.4463	0.52527	0.250204
chr1	28776258	28780198	Gm597	0	1	0	0	1	0	1	0	1	0	0	1	5	2	3	0.267493	0.296412	0.216631	0.643934	0.52527	0.455207
chr1	29421612	29421612	Mir6342	0	1	0	0	1	0	1	0	1	0	0	1	5	2	3	0.267493	0.296412	0.216631	0.643934	0.52527	0.455207
chr1	30803798	30863230	Phf3	0	1	0	0	1	0	0	0	1	0	0	1	4	2	2	0.485625	0.296412	0.508895	0.767835	0.52527	0.647851
chr1	30943205	30946142	Ptp4a1	0	1	0	0	1	0	0	0	1	0	0	1	4	2	2	0.485625	0.296412	0.508895	0.767835	0.52527	0.647851
chr1	30949710	30949710	Gm13363	0	1	0	0	1	0	0	0	1	0	0	1	4	2	2	0.485625	0.296412	0.508895	0.767835	0.52527	0.647851
chr1	31176450	31204530	Lgsn	0	1	0	0	1	0	0	0	1	0	0	1	4	2	2	0.485625	0.296412	0.508895	0.767835	0.52527	0.647851
chr1	31222656	31222656	4931428L18Rik	0	1	0	0	1	0	0	0	1	0	0	1	4	2	2	0.485625	0.296412	0.508895	0.767835	0.52527	0.647851
chr1	31222938	31223595	Pih1d3	0	1	0	0	1	0	0	0	1	0	0	1	4	2	2	0.485625	0.296412	0.508895	0.767835	0.52527	0.647851
chr1	31268061	31268061	Gm4850	0	1	0	0	1	0	0	0	1	0	0	1	4	2	2	0.485625	0.296412	0.508895	0.767835	0.52527	0.647851
chr1	32172917	32657541	Khdrbs2	0	1	0	0	0	0	0	0	1	0	1	1	4	1	3	0.485625	0.624998	0.216631	0.767835	0.738763	0.455207
chr1	32519562	32520999	Gm9839	0	1	0	0	0	0	0	0	1	0	1	1	4	1	3	0.485625	0.624998	0.216631	0.767835	0.738763	0.455207
chr1	32545390	32546827	Gm5415	0	1	0	0	0	0	0	0	1	0	1	1	4	1	3	0.485625	0.624998	0.216631	0.767835	0.738763	0.455207
chr1	33454085	33669011	Prim2	0	1	0	0	0	1	0	0	1	0	1	1	5	2	3	0.267493	0.296412	0.216631	0.643934	0.52527	0.455207
chr1	33670712	33670712	1700001G17Rik	0	1	0	0	0	1	0	0	1	0	1	1	5	2	3	0.267493	0.296412	0.216631	0.643934	0.52527	0.455207
chr1	33723850	33739392	Rab23	0	1	0	0	0	1	0	0	1	0	1	1	5	2	3	0.267493	0.296412	0.216631	0.643934	0.52527	0.455207
chr1	33746606	33757691	Bag2	0	1	0	0	0	1	0	0	1	0	1	1	5	2	3	0.267493	0.296412	0.216631	0.643934	0.52527	0.455207
chr1	33762162	33814358	Zfp451	0	1	0	0	0	1	0	0	1	0	1	1	5	2	3	0.267493	0.296412	0.216631	0.643934	0.52527	0.455207
chr1	33836121	33838680	Gm15455	0	1	0	0	0	1	0	0	1	0	1	1	5	2	3	0.267493	0.296412	0.216631	0.643934	0.52527	0.455207
chr1	33853353	33883560	Bend6	0	1	0	0	0	1	0	0	1	0	1	1	5	2	3	0.267493	0.296412	0.216631	0.643934	0.52527	0.455207
chr1	33908271	34307592	Dst	0	1	0	0	1	1	0	0	1	0	1	1	6	3	3	0.115712	0.08884	0.216631	0.4463	0.307153	0.455207
chr1	34117431	34117431	Mir6896	0	1	0	0	1	1	0	0	1	0	1	1	6	3	3	0.115712	0.08884	0.216631	0.4463	0.307153	0.455207
chr1	34433199	34433199	Mir5103	0	1	0	0	0	1	0	0	1	0	1	1	5	2	3	0.267493	0.296412	0.216631	0.643934	0.52527	0.455207
chr1	34437497	34439338	Ccdc115	0	1	0	0	0	1	0	0	1	0	1	1	5	2	3	0.267493	0.296412	0.216631	0.643934	0.52527	0.455207
chr1	34439924	34444470	Imp4	0	1	0	0	0	1	0	0	1	0	1	1	5	2	3	0.267493	0.296412	0.216631	0.643934	0.52527	0.455207
chr1	34459823	34473646	Ptpn18	0	1	0	0	1	1	0	0	1	0	1	1	6	3	3	0.115712	0.08884	0.216631	0.4463	0.307153	0.455207
chr1	34498456	34502947	Prss39	0	1	0	0	0	1	0	0	1	0	1	1	5	2	3	0.267493	0.296412	0.216631	0.643934	0.52527	0.455207
chr1	34535902	34544137	Cfc1	0	0	0	0	1	1	0	0	1	0	1	1	5	2	3	0.267493	0.296412	0.216631	0.643934	0.52527	0.455207
chr1	34552494	34560904	Prss40	0	0	0	0	1	1	0	0	1	0	1	1	5	2	3	0.267493	0.296412	0.216631	0.643934	0.52527	0.455207
chr1	34586681	34589024	Amer3	0	0	0	0	1	1	0	0	1	0	1	1	5	2	3	0.267493	0.296412	0.216631	0.643934	0.52527	0.455207
chr1	34636210	34636210	AA619741	0	0	0	0	0	1	0	0	1	0	1	1	4	1	3	0.485625	0.624998	0.216631	0.767835	0.738763	0.455207
chr1	34804967	34811829	Arhgef4	0	1	0	0	1	1	0	0	1	0	1	1	6	3	3	0.115712	0.08884	0.216631	0.4463	0.307153	0.455207
chr1	34818013	34836802	Fam168b	0	1	1	0	0	1	0	0	1	0	1	1	6	3	3	0.115712	0.08884	0.216631	0.4463	0.307153	0.455207
chr1	34861880	34877047	Plekhb2	0	1	1	0	0	1	0	0	1	0	1	1	6	3	3	0.115712	0.08884	0.216631	0.4463	0.307153	0.455207
chr1	36068657	36104221	Hs6st1	0	1	0	0	1	1	0	0	1	0	1	1	6	3	3	0.115712	0.08884	0.216631	0.4463	0.307153	0.455207
chr1	36144225	36244127	Uggt1	0	1	0	0	1	1	0	0	1	0	1	1	6	3	3	0.115712	0.08884	0.216631	0.4463	0.307153	0.455207
chr1	36144313	36144313	Mir6897	0	1	0	0	1	1	0	0	1	0	1	1	6	3	3	0.115712	0.08884	0.216631	0.4463	0.307153	0.455207
chr1	36266359	36273365	Neurl3	0	1	0	0	1	0	0	0	1	0	1	1	5	2	3	0.267493	0.296412	0.216631	0.643934	0.52527	0.455207
chr1	36307832	36324029	Arid5a	0	1	0	0	0	1	0	0	1	0	1	1	5	2	3	0.267493	0.296412	0.216631	0.643934	0.52527	0.455207
chr1	36337630	36367983	Kansl3	0	1	0	0	0	1	0	0	1	0	1	1	5	2	3	0.267493	0.296412	0.216631	0.643934	0.52527	0.455207
chr1	36348758	36348758	Mir6898	0	1	0	0	0	1	0	0	1	0	1	1	5	2	3	0.267493	0.296412	0.216631	0.643934	0.52527	0.455207
chr1	36372290	36421909	Fer1l5	0	1	0	0	0	1	0	0	1	0	1	1	5	2	3	0.267493	0.296412	0.216631	0.643934	0.52527	0.455207
chr1	36424360	36445233	Lman2l	0	1	0	0	0	1	0	0	1	0	1	1	5	2	3	0.267493	0.296412	0.216631	0.643934	0.52527	0.455207
chr1	36471692	36506606	Cnnm4	0	1	0	0	0	1	0	0	1	0	1	1	5	2	3	0.267493	0.296412	0.216631	0.643934	0.52527	0.455207
chr1	36511910	36525230	Cnnm3	0	1	0	0	0	1	0	0	1	0	1	1	5	2	3	0.267493	0.296412	0.216631	0.643934	0.52527	0.455207
chr1	36531545	36535708	Ankrd23	0	1	0	0	0	1	0	0	1	0	1	1	5	2	3	0.267493	0.296412	0.216631	0.643934	0.52527	0.455207
chr1	36539390	36547252	Ankrd39	0	1	0	0	0	1	0	0	1	0	1	1	5	2	3	0.267493	0.296412	0.216631	0.643934	0.52527	0.455207
chr1	36549538	36556040	Sema4c	0	1	0	0	0	1	0	0	1	0	1	1	5	2	3	0.267493	0.296412	0.216631	0.643934	0.52527	0.455207
chr1	36562987	36660947	Fam178b	0	1	0	0	0	1	0	0	1	0	1	1	5	2	3	0.267493	0.296412	0.216631	0.643934	0.52527	0.455207
chr1	36691586	36693309	Cox5b	0	1	0	0	0	1	0	0	1	0	1	1	5	2	3	0.267493	0.296412	0.216631	0.643934	0.52527	0.455207
chr1	36700075	36709853	Actr1b	0	1	0	0	0	1	0	0	1	0	1	1	5	2	3	0.267493	0.296412	0.216631	0.643934	0.52527	0.455207
chr1	36757960	36757960	4933424G06Rik	0	1	0	0	0	1	0	0	1	0	1	1	5	2	3	0.267493	0.296412	0.216631	0.643934	0.52527	0.455207
chr1	36764604	36782584	Zap70	0	1	0	0	0	1	0	0	1	0	1	1	5	2	3	0.267493	0.296412	0.216631	0.643934	0.52527	0.455207
chr1	36792920	36939345	Tmem131	0	1	0	0	0	1	0	0	1	0	1	1	5	2	3	0.267493	0.296412	0.216631	0.643934	0.52527	0.455207
chr1	37232244	37262096	Cnga3	0	1	0	0	0	1	0	0	1	0	1	1	5	2	3	0.267493	0.296412	0.216631	0.643934	0.52527	0.455207
chr1	37357918	37408259	Inpp4a	0	1	0	0	0	1	0	0	1	0	1	1	5	2	3	0.267493	0.296412	0.216631	0.643934	0.52527	0.455207
chr1	37420585	37429967	Coa5	0	1	0	0	0	1	0	0	1	0	1	1	5	2	3	0.267493	0.296412	0.216631	0.643934	0.52527	0.455207
chr1	37431296	37438818	Unc50	0	1	0	0	0	1	0	0	1	0	1	1	5	2	3	0.267493	0.296412	0.216631	0.643934	0.52527	0.455207
chr1	37444658	37536132	Mgat4a	0	1	0	0	0	1	0	0	1	0	1	1	5	2	3	0.267493	0.296412	0.216631	0.643934	0.52527	0.455207
chr1	37488605	37488605	4930594C11Rik	0	1	0	0	0	1	0	0	1	0	1	1	5	2	3	0.267493	0.296412	0.216631	0.643934	0.52527	0.455207
chr1	37612256	37644630	2010300C02Rik	0	1	0	0	0	1	0	0	1	0	1	1	5	2	3	0.267493	0.296412	0.216631	0.643934	0.52527	0.455207
chr1	37755496	37855373	Tsga10	0	1	0	0	0	1	0	0	1	0	1	1	5	2	3	0.267493	0.296412	0.216631	0.643934	0.52527	0.455207
chr1	37874864	37875986	Lipt1	0	1	0	0	0	1	0	0	1	0	1	1	5	2	3	0.267493	0.296412	0.216631	0.643934	0.52527	0.455207
chr1	37879267	37890310	Mitd1	0	1	0	0	0	1	0	0	1	0	1	1	5	2	3	0.267493	0.296412	0.216631	0.643934	0.52527	0.455207
chr1	37893964	37898264	Mrpl30	0	1	0	0	0	1	0	0	1	0	1	1	5	2	3	0.267493	0.296412	0.216631	0.643934	0.52527	0.455207
chr1	37907556	37915762	Lyg2	0	1	0	0	0	1	0	0	1	0	1	1	5	2	3	0.267493	0.296412	0.216631	0.643934	0.52527	0.455207
chr1	37946884	37952782	Lyg1	0	1	0	0	0	1	0	0	1	0	1	1	5	2	3	0.267493	0.296412	0.216631	0.643934	0.52527	0.455207
chr1	37987661	37995821	Txndc9	0	1	0	0	0	1	0	0	1	0	1	1	5	2	3	0.267493	0.296412	0.216631	0.643934	0.52527	0.455207
chr1	37998289	38051713	Eif5b	0	1	0	0	0	1	0	0	1	0	1	1	5	2	3	0.267493	0.296412	0.216631	0.643934	0.52527	0.455207
chr1	38053086	38108457	Rev1	0	1	0	0	0	1	0	0	1	0	1	1	5	2	3	0.267493	0.296412	0.216631	0.643934	0.52527	0.455207
chr1	38179448	38627141	Aff3	0	1	0	0	0	1	0	0	1	0	1	1	5	2	3	0.267493	0.296412	0.216631	0.643934	0.52527	0.455207
chr1	38798028	38821215	Lonrf2	0	1	1	0	0	1	0	0	1	0	1	1	6	3	3	0.115712	0.08884	0.216631	0.4463	0.307153	0.455207
chr1	38865497	38895958	Chst10	0	1	1	0	0	1	0	0	1	0	1	1	6	3	3	0.115712	0.08884	0.216631	0.4463	0.307153	0.455207
chr1	38939285	38948667	Nms	0	1	0	0	0	1	0	0	1	0	1	1	5	2	3	0.267493	0.296412	0.216631	0.643934	0.52527	0.455207
chr1	38987843	38996283	Pdcl3	0	1	0	0	0	1	0	0	1	0	1	1	5	2	3	0.267493	0.296412	0.216631	0.643934	0.52527	0.455207
chr1	39186992	39186992	Mir6349	0	1	0	0	0	0	0	0	1	0	1	1	4	1	3	0.485625	0.624998	0.216631	0.767835	0.738763	0.455207
chr1	39263343	39362007	Npas2	0	1	0	0	0	1	0	0	1	0	1	1	5	2	3	0.267493	0.296412	0.216631	0.643934	0.52527	0.455207
chr1	39368148	39371333	Rpl31	0	1	0	0	0	1	0	0	1	0	1	1	5	2	3	0.267493	0.296412	0.216631	0.643934	0.52527	0.455207
chr1	39372348	39478566	Tbc1d8	0	1	0	0	0	1	0	0	1	0	1	1	5	2	3	0.267493	0.296412	0.216631	0.643934	0.52527	0.455207
chr1	39535838	39545266	Cnot11	1	1	0	0	0	0	0	0	1	0	1	1	5	2	3	0.267493	0.296412	0.216631	0.643934	0.52527	0.455207
chr1	39548840	39548840	Snord89	1	1	0	0	0	0	0	0	1	0	1	1	5	2	3	0.267493	0.296412	0.216631	0.643934	0.52527	0.455207
chr1	39552471	39577274	Rnf149	1	1	0	0	0	0	0	0	1	0	1	1	5	2	3	0.267493	0.296412	0.216631	0.643934	0.52527	0.455207
chr1	39623095	39650940	Creg2	1	1	0	0	0	0	0	0	1	0	1	1	5	2	3	0.267493	0.296412	0.216631	0.643934	0.52527	0.455207
chr1	39665462	39720942	Rfx8	0	1	0	0	0	1	1	0	1	0	1	1	6	2	4	0.115712	0.296412	0.054137	0.4463	0.52527	0.250204
chr1	39804182	39805177	Gm3646	0	1	0	0	0	1	1	0	1	0	1	1	6	2	4	0.115712	0.296412	0.054137	0.4463	0.52527	0.250204
chr1	39847330	39847330	1700066B17Rik	0	1	0	0	0	1	1	0	1	0	1	1	6	2	4	0.115712	0.296412	0.054137	0.4463	0.52527	0.250204
chr1	39901229	40024712	Map4k4	1	1	0	0	0	1	1	0	1	0	1	1	7	3	4	0.0381186	0.08884	0.054137	0.223825	0.307153	0.250204
chr1	40085851	40085851	Gm16894	0	1	0	0	0	1	0	0	1	0	1	1	5	2	3	0.267493	0.296412	0.216631	0.643934	0.52527	0.455207
chr1	40102428	40125207	Il1r2	0	1	0	0	0	1	0	0	1	0	1	1	5	2	3	0.267493	0.296412	0.216631	0.643934	0.52527	0.455207
chr1	40225303	40313393	Il1r1	0	1	0	0	0	1	0	0	1	0	1	1	5	2	3	0.267493	0.296412	0.216631	0.643934	0.52527	0.455207
chr1	40326494	40365445	Il1rl2	0	1	0	0	0	1	0	0	1	0	1	1	5	2	3	0.267493	0.296412	0.216631	0.643934	0.52527	0.455207
chr1	40440749	40462169	Il1rl1	0	1	0	0	0	1	0	0	1	0	1	1	5	2	3	0.267493	0.296412	0.216631	0.643934	0.52527	0.455207
chr1	40471756	40498690	Il18r1	0	1	0	0	0	1	0	0	1	0	1	1	5	2	3	0.267493	0.296412	0.216631	0.643934	0.52527	0.455207
chr1	40524312	40549088	Il18rap	0	1	0	0	0	1	0	0	1	0	1	1	5	2	3	0.267493	0.296412	0.216631	0.643934	0.52527	0.455207
chr1	40580515	40629592	Slc9a4	0	1	1	0	1	1	1	0	1	0	1	1	8	4	4	0.00919491	0.0150819	0.054137	0.0930163	0.100194	0.250204
chr1	40681873	40767999	Slc9a2	0	1	1	0	1	1	1	0	1	0	1	1	8	4	4	0.00919491	0.0150819	0.054137	0.0930163	0.100194	0.250204
chr1	40773752	40790619	Mfsd9	0	1	1	0	1	1	1	0	1	0	1	1	8	4	4	0.00919491	0.0150819	0.054137	0.0930163	0.100194	0.250204
chr1	40805755	40855016	Tmem182	0	1	0	0	1	1	1	0	1	0	1	1	7	3	4	0.0381186	0.08884	0.054137	0.223825	0.307153	0.250204
chr1	41181252	41181252	4930448I06Rik	0	1	0	0	1	1	1	0	1	0	1	1	7	3	4	0.0381186	0.08884	0.054137	0.223825	0.307153	0.250204
chr1	42694825	42694825	Pantr1	0	1	0	0	0	1	1	0	1	0	1	1	6	2	4	0.115712	0.296412	0.054137	0.4463	0.52527	0.250204
chr1	42697145	42698639	Pou3f3	0	1	0	0	0	1	1	0	1	0	1	1	6	2	4	0.115712	0.296412	0.054137	0.4463	0.52527	0.250204
chr1	42703176	42703176	2900092D14Rik	0	1	0	0	0	1	1	0	1	0	1	1	6	2	4	0.115712	0.296412	0.054137	0.4463	0.52527	0.250204
chr1	42713454	42713454	Pantr2	0	1	0	0	0	1	1	0	1	0	1	1	6	2	4	0.115712	0.296412	0.054137	0.4463	0.52527	0.250204
chr1	42752886	42752886	Dalir	0	1	0	0	0	1	1	0	1	0	1	1	6	2	4	0.115712	0.296412	0.054137	0.4463	0.52527	0.250204
chr1	42851291	42905496	Mrps9	1	1	0	0	0	1	1	0	1	0	1	1	7	3	4	0.0381186	0.08884	0.054137	0.223825	0.307153	0.250204
chr1	43032198	43033320	Gpr45	1	1	0	0	0	1	1	0	1	0	1	1	7	3	4	0.0381186	0.08884	0.054137	0.223825	0.307153	0.250204
chr1	43049658	43075938	Tgfbrap1	0	1	0	0	0	1	1	0	1	0	1	1	6	2	4	0.115712	0.296412	0.054137	0.4463	0.52527	0.250204
chr1	43098763	43113242	AI597479	1	1	0	0	0	1	0	0	1	0	1	1	6	3	3	0.115712	0.08884	0.216631	0.4463	0.307153	0.455207
chr1	43123513	43153231	Fhl2	1	1	0	0	0	1	0	0	1	0	1	1	6	3	3	0.115712	0.08884	0.216631	0.4463	0.307153	0.455207
chr1	43533567	43569342	Nck2	0	1	0	0	0	1	0	0	1	0	1	1	5	2	3	0.267493	0.296412	0.216631	0.643934	0.52527	0.455207
chr1	43730884	43742406	1500015O10Rik	0	1	0	0	0	1	1	0	1	0	1	1	6	2	4	0.115712	0.296412	0.054137	0.4463	0.52527	0.250204
chr1	43750230	43827708	Uxs1	0	1	0	0	0	1	1	0	1	0	1	1	6	2	4	0.115712	0.296412	0.054137	0.4463	0.52527	0.250204
chr1	43934088	44002193	Tpp2	1	1	0	0	0	1	1	0	1	0	1	1	7	3	4	0.0381186	0.08884	0.054137	0.223825	0.307153	0.250204
chr1	44009638	44017267	Mettl21c	1	1	0	0	1	1	1	0	1	0	1	1	8	4	4	0.00919491	0.0150819	0.054137	0.0930163	0.100194	0.250204
chr1	44086889	44099862	Tex30	1	1	0	0	1	1	1	0	1	0	1	1	8	4	4	0.00919491	0.0150819	0.054137	0.0930163	0.100194	0.250204
chr1	44107086	44118499	Kdelc1	1	1	0	0	1	1	1	0	1	0	1	1	8	4	4	0.00919491	0.0150819	0.054137	0.0930163	0.100194	0.250204
chr1	44126391	44143142	Bivm	0	1	0	0	1	1	1	0	1	0	1	1	7	3	4	0.0381186	0.08884	0.054137	0.223825	0.307153	0.250204
chr1	44148062	44181082	Ercc5	0	1	0	0	1	1	0	0	1	0	1	1	6	3	3	0.115712	0.08884	0.216631	0.4463	0.307153	0.455207
chr1	44206349	44218156	Mettl21e	0	1	0	0	0	1	0	0	1	0	1	1	5	2	3	0.267493	0.296412	0.216631	0.643934	0.52527	0.455207
chr1	44689187	44795021	Gulp1	1	1	0	0	0	1	1	0	1	0	1	1	7	3	4	0.0381186	0.08884	0.054137	0.223825	0.307153	0.250204
chr1	44744949	44744949	4930521E06Rik	1	1	0	0	0	1	1	0	1	0	1	1	7	3	4	0.0381186	0.08884	0.054137	0.223825	0.307153	0.250204
chr1	45311747	45348747	Col3a1	0	1	0	0	0	1	0	0	1	0	1	1	5	2	3	0.267493	0.296412	0.216631	0.643934	0.52527	0.455207
chr1	45376083	45502914	Col5a2	0	0	0	0	0	1	0	0	1	0	1	1	4	1	3	0.485625	0.624998	0.216631	0.767835	0.738763	0.455207
chr1	45795521	45823515	Wdr75	0	0	0	0	0	1	1	0	1	0	1	1	5	1	4	0.267493	0.624998	0.054137	0.643934	0.738763	0.250204
chr1	45909405	45925263	Slc40a1	0	0	0	0	0	1	0	0	1	0	1	1	4	1	3	0.485625	0.624998	0.216631	0.767835	0.738763	0.455207
chr1	46030437	46030437	Stk-ps2	0	1	0	0	0	0	0	0	1	0	1	1	4	1	3	0.485625	0.624998	0.216631	0.767835	0.738763	0.455207
chr1	46066737	46373439	Dnah7b	1	1	0	0	0	0	0	0	1	0	1	1	5	2	3	0.267493	0.296412	0.216631	0.643934	0.52527	0.455207
chr1	46425612	46807365	Dnah7c	1	1	0	0	0	1	1	0	1	0	1	1	7	3	4	0.0381186	0.08884	0.054137	0.223825	0.307153	0.250204
chr1	46809952	46836140	Slc39a10	0	1	0	0	0	1	1	0	1	0	1	1	6	2	4	0.115712	0.296412	0.054137	0.4463	0.52527	0.250204
chr1	47467125	47467125	Mir6350	0	1	0	0	0	1	1	0	1	0	1	1	6	2	4	0.115712	0.296412	0.054137	0.4463	0.52527	0.250204
chr1	50927947	51185481	Tmeff2	0	1	0	0	0	1	0	0	0	0	1	0	3	2	1	0.71421	0.296412	0.804582	0.849892	0.52527	0.826884
chr1	51289385	51301422	Sdpr	0	1	0	0	0	1	0	0	0	0	1	0	3	2	1	0.71421	0.296412	0.804582	0.849892	0.52527	0.826884
chr1	51333779	51333779	9330175M20Rik	0	1	0	0	0	1	0	0	0	0	1	0	3	2	1	0.71421	0.296412	0.804582	0.849892	0.52527	0.826884
chr1	51471244	51477915	Nabp1	0	1	0	0	0	1	0	0	0	0	1	0	3	2	1	0.71421	0.296412	0.804582	0.849892	0.52527	0.826884
chr1	51751172	51883217	Myo1b	0	1	0	0	1	1	1	0	0	0	1	0	5	3	2	0.267493	0.08884	0.508895	0.643934	0.307153	0.647851
chr1	52011783	52106936	Stat4	1	1	0	0	1	0	0	0	0	0	1	0	4	3	1	0.485625	0.08884	0.804582	0.767835	0.307153	0.826884
chr1	52122593	52159297	Stat1	1	1	0	0	1	0	0	0	0	0	1	0	4	3	1	0.485625	0.08884	0.804582	0.767835	0.307153	0.826884
chr1	52166157	52232992	Gls	1	1	0	0	1	0	0	0	0	0	1	0	4	3	1	0.485625	0.08884	0.804582	0.767835	0.307153	0.826884
chr1	52459217	52490736	Nab1	1	1	0	0	1	0	0	0	0	0	1	0	4	3	1	0.485625	0.08884	0.804582	0.767835	0.307153	0.826884
chr1	52630757	52651919	Tmem194b	1	1	0	0	1	0	0	0	0	0	1	0	4	3	1	0.485625	0.08884	0.804582	0.767835	0.307153	0.826884
chr1	52658341	52709704	Mfsd6	1	1	0	0	1	0	0	0	0	0	1	0	4	3	1	0.485625	0.08884	0.804582	0.767835	0.307153	0.826884
chr1	52789667	52799488	Inpp1	1	1	0	0	1	0	0	0	0	0	1	0	4	3	1	0.485625	0.08884	0.804582	0.767835	0.307153	0.826884
chr1	52845109	52920378	Hibch	1	1	0	0	1	0	0	0	0	0	1	0	4	3	1	0.485625	0.08884	0.804582	0.767835	0.307153	0.826884
chr1	52925246	52925567	1700019D03Rik	1	1	0	0	1	0	0	0	0	0	1	0	4	3	1	0.485625	0.08884	0.804582	0.767835	0.307153	0.826884
chr1	53061765	53066631	Mstn	1	1	0	0	1	0	0	0	0	0	1	0	4	3	1	0.485625	0.08884	0.804582	0.767835	0.307153	0.826884
chr1	53158746	53187601	1700019A02Rik	1	1	0	0	1	0	0	0	0	0	1	0	4	3	1	0.485625	0.08884	0.804582	0.767835	0.307153	0.826884
chr1	53189333	53282072	Pms1	1	1	0	0	1	0	0	0	0	0	1	0	4	3	1	0.485625	0.08884	0.804582	0.767835	0.307153	0.826884
chr1	53298978	53308962	Ormdl1	1	1	0	0	1	0	0	0	0	0	1	0	4	3	1	0.485625	0.08884	0.804582	0.767835	0.307153	0.826884
chr1	53314878	53326342	Osgepl1	1	1	0	0	1	0	0	0	0	0	1	0	4	3	1	0.485625	0.08884	0.804582	0.767835	0.307153	0.826884
chr1	53344729	53348466	Asnsd1	1	1	0	0	1	0	0	0	0	0	1	0	4	3	1	0.485625	0.08884	0.804582	0.767835	0.307153	0.826884
chr1	53397106	53706692	Dnah7a	1	1	0	0	1	0	0	0	0	0	1	0	4	3	1	0.485625	0.08884	0.804582	0.767835	0.307153	0.826884
chr1	53757487	53776638	Stk17b	1	1	0	0	1	0	0	0	0	0	1	0	4	3	1	0.485625	0.08884	0.804582	0.767835	0.307153	0.826884
chr1	53813221	54040492	Hecw2	1	1	0	0	1	0	0	0	0	0	1	0	4	3	1	0.485625	0.08884	0.804582	0.767835	0.307153	0.826884
chr1	53849495	53849495	Mir7681	1	1	0	0	1	0	0	0	0	0	1	0	4	3	1	0.485625	0.08884	0.804582	0.767835	0.307153	0.826884
chr1	54250828	54368399	Ccdc150	1	1	0	0	1	0	0	0	0	0	1	0	4	3	1	0.485625	0.08884	0.804582	0.767835	0.307153	0.826884
chr1	54397879	54438914	Gtf3c3	1	1	0	0	1	0	0	0	0	0	1	0	4	3	1	0.485625	0.08884	0.804582	0.767835	0.307153	0.826884
chr1	54480705	54557580	Pgap1	1	1	0	0	1	0	0	0	0	0	1	0	4	3	1	0.485625	0.08884	0.804582	0.767835	0.307153	0.826884
chr1	54648276	54926166	Ankrd44	1	1	0	0	1	0	0	0	0	0	1	0	4	3	1	0.485625	0.08884	0.804582	0.767835	0.307153	0.826884
chr1	54987333	55027366	Sf3b1	1	1	0	0	1	0	0	0	0	0	1	0	4	3	1	0.485625	0.08884	0.804582	0.767835	0.307153	0.826884
chr1	55052874	55071803	Coq10b	1	1	0	0	1	0	0	0	0	0	1	0	4	3	1	0.485625	0.08884	0.804582	0.767835	0.307153	0.826884
chr1	55078287	55086939	Hspd1	1	1	0	0	0	1	0	0	0	0	1	0	4	3	1	0.485625	0.08884	0.804582	0.767835	0.307153	0.826884
chr1	55088409	55091120	Hspe1	0	1	0	0	0	1	0	0	0	0	1	0	3	2	1	0.71421	0.296412	0.804582	0.849892	0.52527	0.826884
chr1	55131299	55152806	Mob4	0	1	0	0	0	1	0	0	0	0	1	0	3	2	1	0.71421	0.296412	0.804582	0.849892	0.52527	0.826884
chr1	55171809	55226259	Rftn2	0	1	0	0	0	1	0	0	0	0	1	0	3	2	1	0.71421	0.296412	0.804582	0.849892	0.52527	0.826884
chr1	55237239	55239000	Mars2	0	1	0	0	0	1	0	0	0	0	1	0	3	2	1	0.71421	0.296412	0.804582	0.849892	0.52527	0.826884
chr1	55300068	55363319	Boll	0	1	0	0	0	1	0	0	0	0	1	0	3	2	1	0.71421	0.296412	0.804582	0.849892	0.52527	0.826884
chr1	55406387	55751463	Plcl1	0	1	0	0	0	1	0	0	0	0	1	0	3	2	1	0.71421	0.296412	0.804582	0.849892	0.52527	0.826884
chr1	55972098	55972098	9130227L01Rik	0	1	0	0	0	1	0	0	0	0	1	0	3	2	1	0.71421	0.296412	0.804582	0.849892	0.52527	0.826884
chr1	56020203	56020203	1700003I22Rik	0	1	0	0	0	1	0	0	0	0	1	0	3	2	1	0.71421	0.296412	0.804582	0.849892	0.52527	0.826884
chr1	56636197	56637376	Hsfy2	0	1	0	0	0	1	0	0	0	0	1	0	3	2	1	0.71421	0.296412	0.804582	0.849892	0.52527	0.826884
chr1	56796782	56969821	Satb2	0	1	0	0	0	1	0	0	0	0	1	0	3	2	1	0.71421	0.296412	0.804582	0.849892	0.52527	0.826884
chr1	56975196	56975196	9130024F11Rik	0	1	0	0	0	1	0	0	0	0	1	0	3	2	1	0.71421	0.296412	0.804582	0.849892	0.52527	0.826884
chr1	57214996	57214996	BC055402	0	1	0	0	0	1	0	0	0	0	1	0	3	2	1	0.71421	0.296412	0.804582	0.849892	0.52527	0.826884
chr1	57377544	57377544	4930558J18Rik	0	1	0	0	0	1	0	0	0	0	1	0	3	2	1	0.71421	0.296412	0.804582	0.849892	0.52527	0.826884
chr1	57377670	57383564	1700066M21Rik	0	1	0	0	0	1	0	0	0	0	1	0	3	2	1	0.71421	0.296412	0.804582	0.849892	0.52527	0.826884
chr1	57388495	57406461	Tyw5	0	1	0	0	0	1	0	0	0	0	1	0	3	2	1	0.71421	0.296412	0.804582	0.849892	0.52527	0.826884
chr1	57406772	57415734	9430016H08Rik	0	1	0	0	0	1	0	0	0	0	1	0	3	2	1	0.71421	0.296412	0.804582	0.849892	0.52527	0.826884
chr1	57832099	57946463	Spats2l	0	1	0	0	0	1	0	0	0	0	1	0	3	2	1	0.71421	0.296412	0.804582	0.849892	0.52527	0.826884
chr1	57956327	57969524	Kctd18	0	1	0	0	0	1	0	0	0	0	1	0	3	2	1	0.71421	0.296412	0.804582	0.849892	0.52527	0.826884
chr1	57985363	58024799	Sgol2a	0	1	0	0	0	1	0	0	0	0	1	0	3	2	1	0.71421	0.296412	0.804582	0.849892	0.52527	0.826884
chr1	58030016	58106078	Aox1	0	1	0	0	0	1	0	0	0	0	1	0	3	2	1	0.71421	0.296412	0.804582	0.849892	0.52527	0.826884
chr1	58113258	58200223	Aox3	0	1	0	0	0	1	0	0	0	0	1	0	3	2	1	0.71421	0.296412	0.804582	0.849892	0.52527	0.826884
chr1	58210574	58267813	Aox4	1	0	0	0	1	1	0	0	0	0	1	0	4	3	1	0.485625	0.08884	0.804582	0.767835	0.307153	0.826884
chr1	58278418	58376315	Aox2	0	1	0	0	0	1	0	0	0	0	1	0	3	2	1	0.71421	0.296412	0.804582	0.849892	0.52527	0.826884
chr1	58394211	58405066	Bzw1	0	1	0	0	0	1	0	0	0	0	1	0	3	2	1	0.71421	0.296412	0.804582	0.849892	0.52527	0.826884
chr1	58412196	58424088	Clk1	1	1	0	0	0	1	0	0	0	0	1	0	4	3	1	0.485625	0.08884	0.804582	0.767835	0.307153	0.826884
chr1	58431203	58444591	Ppil3	1	1	0	0	0	1	0	0	0	0	1	0	4	3	1	0.485625	0.08884	0.804582	0.767835	0.307153	0.826884
chr1	58447656	58461325	Nif3l1	1	1	0	0	0	1	0	0	0	0	1	0	4	3	1	0.485625	0.08884	0.804582	0.767835	0.307153	0.826884
chr1	58464203	58501416	Orc2	1	1	0	0	0	1	0	0	0	0	1	0	4	3	1	0.485625	0.08884	0.804582	0.767835	0.307153	0.826884
chr1	58529657	58558027	Fam126b	1	1	0	0	0	1	0	0	0	0	1	0	4	3	1	0.485625	0.08884	0.804582	0.767835	0.307153	0.826884
chr1	58591091	58595805	Ndufb3	1	1	0	0	0	1	0	0	0	0	1	0	4	3	1	0.485625	0.08884	0.804582	0.767835	0.307153	0.826884
chr1	58655831	58655831	Gm20257	1	1	0	0	0	1	0	0	0	0	1	0	4	3	1	0.485625	0.08884	0.804582	0.767835	0.307153	0.826884
chr1	58658423	58692413	Als2cr12	0	1	0	0	0	1	0	0	0	0	1	0	3	2	1	0.71421	0.296412	0.804582	0.849892	0.52527	0.826884
chr1	58726436	58753922	Cflar	0	1	0	0	0	1	0	0	0	0	1	0	3	2	1	0.71421	0.296412	0.804582	0.849892	0.52527	0.826884
chr1	58804082	58846754	Casp8	0	1	0	0	0	1	0	0	0	0	1	0	3	2	1	0.71421	0.296412	0.804582	0.849892	0.52527	0.826884
chr1	58903503	58946337	Trak2	0	0	0	0	0	1	0	0	0	0	1	0	2	1	1	0.88455	0.624998	0.804582	0.917832	0.738763	0.826884
chr1	58977053	58994436	Stradb	0	1	0	0	0	1	0	0	0	0	1	0	3	2	1	0.71421	0.296412	0.804582	0.849892	0.52527	0.826884
chr1	59050922	59094860	Als2cr11	0	0	0	0	0	1	0	0	0	0	1	0	2	1	1	0.88455	0.624998	0.804582	0.917832	0.738763	0.826884
chr1	59101136	59120014	Tmem237	0	0	0	0	0	1	1	0	0	0	1	0	3	1	2	0.71421	0.624998	0.508895	0.849892	0.738763	0.647851
chr1	59121252	59161514	Mpp4	0	1	0	0	0	1	1	0	0	0	1	0	4	2	2	0.485625	0.296412	0.508895	0.767835	0.52527	0.647851
chr1	59164176	59220394	Als2	0	1	1	0	0	1	1	0	0	0	1	0	5	3	2	0.267493	0.08884	0.508895	0.643934	0.307153	0.647851
chr1	59256972	59344357	Cdk15	1	1	0	0	0	1	0	0	0	0	1	0	4	3	1	0.485625	0.08884	0.804582	0.767835	0.307153	0.826884
chr1	59482959	59484678	Fzd7	1	1	0	0	0	1	0	0	0	0	1	0	4	3	1	0.485625	0.08884	0.804582	0.767835	0.307153	0.826884
chr1	59516431	59634262	Gm973	1	1	0	0	0	1	0	0	0	0	1	0	4	3	1	0.485625	0.08884	0.804582	0.767835	0.307153	0.826884
chr1	59640199	59670691	Sumo1	1	1	0	0	0	1	0	0	0	0	1	0	4	3	1	0.485625	0.08884	0.804582	0.767835	0.307153	0.826884
chr1	59685181	59711321	Nop58	1	1	0	0	0	1	0	0	0	0	1	0	4	3	1	0.485625	0.08884	0.804582	0.767835	0.307153	0.826884
chr1	59692010	59692010	Snord70	1	1	0	0	0	1	0	0	0	0	1	0	4	3	1	0.485625	0.08884	0.804582	0.767835	0.307153	0.826884
chr1	59704870	59704870	Snord11	1	1	0	0	0	1	0	0	0	0	1	0	4	3	1	0.485625	0.08884	0.804582	0.767835	0.307153	0.826884
chr1	59764652	59870485	Bmpr2	1	1	0	0	0	1	0	0	0	0	1	0	4	3	1	0.485625	0.08884	0.804582	0.767835	0.307153	0.826884
chr1	59913163	59981727	Fam117b	1	1	0	0	0	1	0	0	0	0	1	0	4	3	1	0.485625	0.08884	0.804582	0.767835	0.307153	0.826884
chr1	59991123	60028229	Ica1l	1	1	0	0	0	1	0	0	0	0	1	0	4	3	1	0.485625	0.08884	0.804582	0.767835	0.307153	0.826884
chr1	60078163	60097547	Wdr12	1	1	0	0	0	1	0	0	0	0	1	0	4	3	1	0.485625	0.08884	0.804582	0.767835	0.307153	0.826884
chr1	60108125	60153953	Carf	1	1	0	0	0	1	0	0	0	0	1	0	4	3	1	0.485625	0.08884	0.804582	0.767835	0.307153	0.826884
chr1	60181703	60330992	Nbeal1	1	1	0	0	0	1	0	0	0	0	1	0	4	3	1	0.485625	0.08884	0.804582	0.767835	0.307153	0.826884
chr1	60343385	60387289	Cyp20a1	1	1	0	0	0	1	0	0	0	0	1	0	4	3	1	0.485625	0.08884	0.804582	0.767835	0.307153	0.826884
chr1	60409802	60478007	Abi2	1	1	0	0	0	1	0	0	0	0	1	0	4	3	1	0.485625	0.08884	0.804582	0.767835	0.307153	0.826884
chr1	60488299	60533406	Raph1	1	1	0	0	0	1	0	0	0	0	1	0	4	3	1	0.485625	0.08884	0.804582	0.767835	0.307153	0.826884
chr1	60746473	60769785	Cd28	1	1	0	0	0	1	0	0	0	0	1	0	4	3	1	0.485625	0.08884	0.804582	0.767835	0.307153	0.826884
chr1	60909170	60914717	Ctla4	1	1	0	0	0	1	0	0	0	0	1	0	4	3	1	0.485625	0.08884	0.804582	0.767835	0.307153	0.826884
chr1	60977958	60997714	Icos	0	1	0	0	0	1	0	0	0	0	1	0	3	2	1	0.71421	0.296412	0.804582	0.849892	0.52527	0.826884
chr1	61395904	61395904	9530026F06Rik	0	1	0	0	0	1	0	0	0	0	1	0	3	2	1	0.71421	0.296412	0.804582	0.849892	0.52527	0.826884
chr1	61639242	62637923	Pard3b	0	1	0	0	0	1	0	0	0	0	1	0	3	2	1	0.71421	0.296412	0.804582	0.849892	0.52527	0.826884
chr1	62704204	62815637	Nrp2	0	1	0	0	0	0	0	0	0	0	1	0	2	1	1	0.88455	0.624998	0.804582	0.917832	0.738763	0.826884
chr1	62794732	62794732	4930487H11Rik	0	1	0	0	0	0	0	0	0	0	1	0	2	1	1	0.88455	0.624998	0.804582	0.917832	0.738763	0.826884
chr1	63057982	63093502	Ino80d	0	1	0	0	0	0	0	0	0	0	1	0	2	1	1	0.88455	0.624998	0.804582	0.917832	0.738763	0.826884
chr1	63143830	63170909	Ndufs1	0	1	0	0	1	0	0	0	0	0	1	0	3	2	1	0.71421	0.296412	0.804582	0.849892	0.52527	0.826884
chr1	63158295	63158295	Ino80dos	0	1	0	0	1	0	0	0	0	0	1	0	3	2	1	0.71421	0.296412	0.804582	0.849892	0.52527	0.826884
chr1	63177211	63179612	Eef1b2	0	1	0	0	1	1	0	0	0	0	1	0	4	3	1	0.485625	0.08884	0.804582	0.767835	0.307153	0.826884
chr1	63179135	63179135	Snora41	0	1	0	0	1	1	0	0	0	0	1	0	4	3	1	0.485625	0.08884	0.804582	0.767835	0.307153	0.826884
chr1	63183012	63184074	Gpr1	0	1	0	0	1	1	0	0	0	0	1	0	4	3	1	0.485625	0.08884	0.804582	0.767835	0.307153	0.826884
chr1	63280817	63309945	Zdbf2	0	1	0	0	1	1	0	0	0	0	1	0	4	3	1	0.485625	0.08884	0.804582	0.767835	0.307153	0.826884
chr1	63446210	63592656	Adam23	0	1	0	0	1	1	1	0	0	0	1	0	5	3	2	0.267493	0.08884	0.508895	0.643934	0.307153	0.647851
chr1	63623014	63685119	Dytn	0	1	0	0	0	1	0	0	0	0	1	0	3	2	1	0.71421	0.296412	0.804582	0.849892	0.52527	0.826884
chr1	63699008	63730292	Mdh1b	0	1	0	0	0	1	1	0	0	0	1	0	4	2	2	0.485625	0.296412	0.508895	0.767835	0.52527	0.647851
chr1	63731486	63752404	Fastkd2	0	1	0	0	0	1	1	0	0	0	1	0	4	2	2	0.485625	0.296412	0.508895	0.767835	0.52527	0.647851
chr1	63756098	63769205	4933402D24Rik	0	1	0	0	0	1	1	0	0	0	1	0	4	2	2	0.485625	0.296412	0.508895	0.767835	0.52527	0.647851
chr1	63968999	63968999	Gm13749	0	1	0	0	0	0	0	0	0	0	1	0	2	1	1	0.88455	0.624998	0.804582	0.917832	0.738763	0.826884
chr1	63984483	63984483	Mir1958	0	1	0	0	0	0	0	0	0	0	1	0	2	1	1	0.88455	0.624998	0.804582	0.917832	0.738763	0.826884
chr1	64035712	64121001	Klf7	0	1	0	0	0	0	0	0	0	0	1	0	2	1	1	0.88455	0.624998	0.804582	0.917832	0.738763	0.826884
chr1	64042501	64042501	Mir6899	0	1	0	0	0	0	0	0	0	0	1	0	2	1	1	0.88455	0.624998	0.804582	0.917832	0.738763	0.826884
chr1	64550856	64597378	Creb1	1	1	0	0	0	1	1	0	0	0	1	0	5	3	2	0.267493	0.08884	0.508895	0.643934	0.307153	0.647851
chr1	64607739	64616419	Mettl21a	0	1	1	0	0	1	1	0	0	0	1	0	5	3	2	0.267493	0.08884	0.508895	0.643934	0.307153	0.647851
chr1	64690659	64690659	2810408I11Rik	0	1	1	0	0	1	1	0	0	0	1	0	5	3	2	0.267493	0.08884	0.508895	0.643934	0.307153	0.647851
chr1	64691390	64723639	Ccnyl1	0	1	1	0	0	1	1	0	0	0	1	0	5	3	2	0.267493	0.08884	0.508895	0.643934	0.307153	0.647851
chr1	64734842	64736600	Fzd5	0	1	1	0	0	1	1	0	0	0	1	0	5	3	2	0.267493	0.08884	0.508895	0.643934	0.307153	0.647851
chr1	64795036	64938309	Plekhm3	0	1	0	0	0	1	1	0	0	0	1	0	4	2	2	0.485625	0.296412	0.508895	0.767835	0.52527	0.647851
chr1	65013266	65030648	Akr1cl	0	1	1	0	0	1	1	0	0	0	1	0	5	3	2	0.267493	0.08884	0.508895	0.643934	0.307153	0.647851
chr1	65048623	65051113	Cryge	0	1	1	0	0	1	1	0	0	0	1	0	5	3	2	0.267493	0.08884	0.508895	0.643934	0.307153	0.647851
chr1	65061909	65063402	Crygd	0	1	1	0	0	1	1	0	0	0	1	0	5	3	2	0.267493	0.08884	0.508895	0.643934	0.307153	0.647851
chr1	65071598	65073505	Crygc	0	1	1	0	0	1	1	0	0	0	1	0	5	3	2	0.267493	0.08884	0.508895	0.643934	0.307153	0.647851
chr1	65080291	65082255	Crygb	0	1	1	0	0	1	1	0	0	0	1	0	5	3	2	0.267493	0.08884	0.508895	0.643934	0.307153	0.647851
chr1	65100452	65103337	Cryga	0	1	1	0	0	1	1	0	0	0	1	0	5	3	2	0.267493	0.08884	0.508895	0.643934	0.307153	0.647851
chr1	65105728	65123093	D630023F18Rik	0	1	1	0	0	1	1	0	0	0	1	0	5	3	2	0.267493	0.08884	0.508895	0.643934	0.307153	0.647851
chr1	65159464	65175352	Idh1	0	1	1	0	0	1	1	0	0	0	1	0	5	3	2	0.267493	0.08884	0.508895	0.643934	0.307153	0.647851
chr1	65190327	65273758	Pikfyve	0	1	1	0	0	1	1	0	0	0	1	0	5	3	2	0.267493	0.08884	0.508895	0.643934	0.307153	0.647851
chr1	65311595	65388810	Pth2r	0	1	0	0	0	1	0	0	0	0	1	0	3	2	1	0.71421	0.296412	0.804582	0.849892	0.52527	0.826884
chr1	65926557	65928243	Crygf	0	1	0	0	1	1	0	0	0	0	1	0	4	3	1	0.485625	0.08884	0.804582	0.767835	0.307153	0.826884
chr1	66380511	66439007	Map2	0	1	0	0	0	1	0	0	0	0	1	0	3	2	1	0.71421	0.296412	0.804582	0.849892	0.52527	0.826884
chr1	66468446	66695596	Unc80	0	1	0	0	0	1	0	0	0	0	1	0	3	2	1	0.71421	0.296412	0.804582	0.849892	0.52527	0.826884
chr1	66700906	66717876	Rpe	1	1	0	0	1	1	0	0	0	0	1	0	5	4	1	0.267493	0.0150819	0.804582	0.643934	0.100194	0.826884
chr1	66720775	66802139	Kansl1l	1	1	0	0	1	1	0	0	0	0	1	0	5	4	1	0.267493	0.0150819	0.804582	0.643934	0.100194	0.826884
chr1	66831433	66863249	Acadl	0	1	0	0	0	1	0	0	0	0	1	0	3	2	1	0.71421	0.296412	0.804582	0.849892	0.52527	0.826884
chr1	66925036	66944905	Myl1	0	1	0	0	0	1	0	0	0	0	1	0	3	2	1	0.71421	0.296412	0.804582	0.849892	0.52527	0.826884
chr1	67003480	67038575	Lancl1	0	1	0	0	1	1	0	0	0	0	1	0	4	3	1	0.485625	0.08884	0.804582	0.767835	0.307153	0.826884
chr1	67123164	67230346	Cps1	0	0	0	0	0	1	0	0	0	0	1	0	2	1	1	0.88455	0.624998	0.804582	0.917832	0.738763	0.826884
chr1	68040040	69107756	Erbb4	0	1	0	0	0	1	1	0	0	0	1	0	4	2	2	0.485625	0.296412	0.508895	0.767835	0.52527	0.647851
chr1	69538767	69684157	Ikzf2	0	1	0	0	0	1	1	0	0	0	1	0	4	2	2	0.485625	0.296412	0.508895	0.767835	0.52527	0.647851
chr1	69827003	70724942	Spag16	0	0	0	0	0	1	1	0	0	0	1	0	3	1	2	0.71421	0.624998	0.508895	0.849892	0.738763	0.647851
chr1	70728778	70882215	Vwc2l	0	0	0	0	0	1	1	0	0	0	1	0	3	1	2	0.71421	0.624998	0.508895	0.849892	0.738763	0.647851
chr1	71030519	71102807	Bard1	0	0	0	0	0	1	1	0	0	0	1	0	3	1	2	0.71421	0.624998	0.508895	0.849892	0.738763	0.647851
chr1	71243296	71414582	Abca12	0	0	0	0	0	1	1	0	0	0	1	0	3	1	2	0.71421	0.624998	0.508895	0.849892	0.738763	0.647851
chr1	71557255	71578671	Atic	0	0	0	0	0	1	1	0	0	0	1	0	3	1	2	0.71421	0.624998	0.508895	0.849892	0.738763	0.647851
chr1	71586211	71652982	Fn1	0	0	0	0	0	1	1	0	0	0	1	0	3	1	2	0.71421	0.624998	0.508895	0.849892	0.738763	0.647851
chr1	71662843	71662843	Apol7d	0	0	0	0	0	1	1	0	0	0	1	0	3	1	2	0.71421	0.624998	0.508895	0.849892	0.738763	0.647851
chr1	71891204	71891204	Gm8883	0	0	0	0	0	1	1	0	0	0	1	0	3	1	2	0.71421	0.624998	0.508895	0.849892	0.738763	0.647851
chr1	72005195	72005195	4933417E11Rik	0	0	0	0	0	1	1	0	0	0	1	0	3	1	2	0.71421	0.624998	0.508895	0.849892	0.738763	0.647851
chr1	72160884	72212111	Mreg	0	0	0	0	0	1	1	0	0	0	1	0	3	1	2	0.71421	0.624998	0.508895	0.849892	0.738763	0.647851
chr1	72259347	72284216	Pecr	0	0	0	0	0	1	1	0	0	0	1	0	3	1	2	0.71421	0.624998	0.508895	0.849892	0.738763	0.647851
chr1	72297907	72301306	Tmem169	0	0	0	0	0	1	1	0	0	0	1	0	3	1	2	0.71421	0.624998	0.508895	0.849892	0.738763	0.647851
chr1	72307546	72394722	Xrcc5	0	0	0	0	0	1	1	0	0	0	1	0	3	1	2	0.71421	0.624998	0.508895	0.849892	0.738763	0.647851
chr1	72428641	72535137	2016-03-04	0	0	0	0	0	1	1	0	0	0	1	0	3	1	2	0.71421	0.624998	0.508895	0.849892	0.738763	0.647851
chr1	72585695	72633054	Smarcal1	0	0	0	0	0	1	1	0	0	0	1	0	3	1	2	0.71421	0.624998	0.508895	0.849892	0.738763	0.647851
chr1	72643006	72699021	Ankar	0	0	0	0	0	1	1	0	0	0	1	0	3	1	2	0.71421	0.624998	0.508895	0.849892	0.738763	0.647851
chr1	72711320	72713565	Rpl37a	0	0	0	0	0	1	1	0	0	0	1	0	3	1	2	0.71421	0.624998	0.508895	0.849892	0.738763	0.647851
chr1	72824579	72852162	Igfbp2	0	0	0	0	0	1	1	0	0	0	1	0	3	1	2	0.71421	0.624998	0.508895	0.849892	0.738763	0.647851
chr1	72862376	72874139	Igfbp5	0	0	0	0	0	1	1	0	0	0	1	0	3	1	2	0.71421	0.624998	0.508895	0.849892	0.738763	0.647851
chr1	73015296	73015863	Tnp1	0	0	0	0	0	1	1	0	0	0	1	0	3	1	2	0.71421	0.624998	0.508895	0.849892	0.738763	0.647851
chr1	73025508	73025508	1700027A15Rik	0	0	0	0	0	1	1	0	0	0	1	0	3	1	2	0.71421	0.624998	0.508895	0.849892	0.738763	0.647851
chr1	73407569	73407569	Pinc	0	0	0	0	0	1	1	0	0	0	1	0	3	1	2	0.71421	0.624998	0.508895	0.849892	0.738763	0.647851
chr1	73430779	73430779	D530049I02Rik	0	0	0	0	0	1	1	0	0	0	1	0	3	1	2	0.71421	0.624998	0.508895	0.849892	0.738763	0.647851
chr1	73855575	73855575	Mir6351	0	0	0	0	0	1	1	0	0	0	1	0	3	1	2	0.71421	0.624998	0.508895	0.849892	0.738763	0.647851
chr1	73864466	73864466	6030407O03Rik	0	0	0	0	0	1	1	0	0	0	1	0	3	1	2	0.71421	0.624998	0.508895	0.849892	0.738763	0.647851
chr1	73914529	74124447	Tns1	0	0	0	0	0	1	1	0	0	0	1	0	3	1	2	0.71421	0.624998	0.508895	0.849892	0.738763	0.647851
chr1	74127677	74147746	Rufy4	0	0	0	0	0	1	1	0	0	0	1	0	3	1	2	0.71421	0.624998	0.508895	0.849892	0.738763	0.647851
chr1	74158348	74159428	Cxcr2	0	0	0	0	0	1	1	0	0	0	1	0	3	1	2	0.71421	0.624998	0.508895	0.849892	0.738763	0.647851
chr1	74191805	74192861	Cxcr1	0	0	0	0	1	1	1	0	0	0	1	0	4	2	2	0.485625	0.296412	0.508895	0.767835	0.52527	0.647851
chr1	74206620	74206620	Mir1928	0	0	0	0	1	1	1	0	0	0	1	0	4	2	2	0.485625	0.296412	0.508895	0.767835	0.52527	0.647851
chr1	74236825	74267795	Arpc2	0	0	0	0	1	1	1	0	0	0	1	0	4	2	2	0.485625	0.296412	0.508895	0.767835	0.52527	0.647851
chr1	74278599	74279589	Gpbar1	0	0	0	0	1	1	1	0	0	0	1	0	4	2	2	0.485625	0.296412	0.508895	0.767835	0.52527	0.647851
chr1	74280233	74284623	Aamp	0	0	0	0	1	1	1	0	0	0	1	0	4	2	2	0.485625	0.296412	0.508895	0.767835	0.52527	0.647851
chr1	74285070	74351931	Pnkd	0	0	0	0	1	1	1	0	0	0	1	0	4	2	2	0.485625	0.296412	0.508895	0.767835	0.52527	0.647851
chr1	74289371	74295399	Tmbim1	0	0	0	0	1	1	1	0	0	0	1	0	4	2	2	0.485625	0.296412	0.508895	0.767835	0.52527	0.647851
chr1	74362634	74369073	Catip	0	0	0	0	1	1	1	0	0	0	1	0	4	2	2	0.485625	0.296412	0.508895	0.767835	0.52527	0.647851
chr1	74375314	74385506	Slc11a1	0	0	0	0	1	1	1	0	0	0	1	0	4	2	2	0.485625	0.296412	0.508895	0.767835	0.52527	0.647851
chr1	74391897	74395584	Ctdsp1	0	0	0	0	1	1	1	0	0	0	1	0	4	2	2	0.485625	0.296412	0.508895	0.767835	0.52527	0.647851
chr1	74394394	74394394	Mir26b	0	0	0	0	1	1	1	0	0	0	1	0	4	2	2	0.485625	0.296412	0.508895	0.767835	0.52527	0.647851
chr1	74415079	74434991	Vil1	0	0	0	0	1	1	1	0	0	0	1	0	4	2	2	0.485625	0.296412	0.508895	0.767835	0.52527	0.647851
chr1	74439390	74495785	Usp37	0	0	0	0	0	1	1	0	0	0	1	0	3	1	2	0.71421	0.624998	0.508895	0.849892	0.738763	0.647851
chr1	74506437	74528854	Rqcd1	0	0	0	0	0	1	1	0	0	0	1	0	3	1	2	0.71421	0.624998	0.508895	0.849892	0.738763	0.647851
chr1	74547946	74565366	Plcd4	0	0	0	0	0	1	1	0	0	0	1	0	3	1	2	0.71421	0.624998	0.508895	0.849892	0.738763	0.647851
chr1	74566877	74585663	Zfp142	0	0	0	0	0	1	1	0	0	0	1	0	3	1	2	0.71421	0.624998	0.508895	0.849892	0.738763	0.647851
chr1	74589558	74592071	Bcs1l	0	0	0	0	0	1	1	0	0	0	1	0	3	1	2	0.71421	0.624998	0.508895	0.849892	0.738763	0.647851
chr1	74593823	74601365	Rnf25	0	0	0	0	0	1	1	0	0	0	1	0	3	1	2	0.71421	0.624998	0.508895	0.849892	0.738763	0.647851
chr1	74602117	74635858	Stk36	0	0	0	0	0	1	1	0	0	0	1	0	3	1	2	0.71421	0.624998	0.508895	0.849892	0.738763	0.647851
chr1	74678991	74697699	Ttll4	0	0	0	0	0	1	1	0	0	0	1	0	3	1	2	0.71421	0.624998	0.508895	0.849892	0.738763	0.647851
chr1	74713630	74737659	Cyp27a1	0	0	0	0	0	1	1	0	0	0	1	0	3	1	2	0.71421	0.624998	0.508895	0.849892	0.738763	0.647851
chr1	74740704	74748850	Prkag3	0	0	0	0	0	1	1	0	0	0	1	0	3	1	2	0.71421	0.624998	0.508895	0.849892	0.738763	0.647851
chr1	74772145	74784600	Wnt6	0	0	0	0	0	1	1	0	0	0	1	0	3	1	2	0.71421	0.624998	0.508895	0.849892	0.738763	0.647851
chr1	74792170	74803620	Wnt10a	0	0	0	0	0	1	1	0	0	0	1	0	3	1	2	0.71421	0.624998	0.508895	0.849892	0.738763	0.647851
chr1	74855097	74856207	Cdk5r2	0	0	0	0	0	1	1	0	0	0	1	0	3	1	2	0.71421	0.624998	0.508895	0.849892	0.738763	0.647851
chr1	74882075	74885210	Fev	0	0	0	0	0	1	1	0	0	0	1	0	3	1	2	0.71421	0.624998	0.508895	0.849892	0.738763	0.647851
chr1	74889988	74892887	Cryba2	0	0	0	0	0	1	1	0	0	0	1	0	3	1	2	0.71421	0.624998	0.508895	0.849892	0.738763	0.647851
chr1	74900721	74900721	Mir375	0	0	0	0	0	1	1	0	0	0	1	0	3	1	2	0.71421	0.624998	0.508895	0.849892	0.738763	0.647851
chr1	74902134	74933198	Ccdc108	0	0	0	0	0	1	1	0	0	0	1	0	3	1	2	0.71421	0.624998	0.508895	0.849892	0.738763	0.647851
chr1	74946088	74951214	Ihh	0	0	0	0	0	1	1	0	0	0	1	0	3	1	2	0.71421	0.624998	0.508895	0.849892	0.738763	0.647851
chr1	74967693	75046639	Nhej1	0	0	0	0	0	1	1	0	0	0	1	0	3	1	2	0.71421	0.624998	0.508895	0.849892	0.738763	0.647851
chr1	75125728	75133855	Slc23a3	0	0	0	0	0	0	1	0	0	0	1	0	2	0	2	0.88455	0.902412	0.508895	0.917832	0.902412	0.647851
chr1	75136398	75141484	Cnppd1	0	0	0	0	0	0	1	0	0	0	1	0	2	0	2	0.88455	0.902412	0.508895	0.917832	0.902412	0.647851
chr1	75142862	75147055	Fam134a	0	0	0	0	0	0	1	0	0	0	1	0	2	0	2	0.88455	0.902412	0.508895	0.917832	0.902412	0.647851
chr1	75168851	75171280	Zfand2b	0	0	0	0	0	0	1	0	0	0	1	0	2	0	2	0.88455	0.902412	0.508895	0.917832	0.902412	0.647851
chr1	75171879	75180118	Abcb6	0	0	0	0	0	0	1	0	0	0	1	0	2	0	2	0.88455	0.902412	0.508895	0.917832	0.902412	0.647851
chr1	75181925	75192010	Atg9a	0	0	0	0	0	0	1	0	0	0	1	0	2	0	2	0.88455	0.902412	0.508895	0.917832	0.902412	0.647851
chr1	75192451	75199385	Ankzf1	0	0	0	0	0	0	1	0	0	0	1	0	2	0	2	0.88455	0.902412	0.508895	0.917832	0.902412	0.647851
chr1	75199493	75209440	Glb1l	0	0	0	0	0	0	1	0	0	0	1	0	2	0	2	0.88455	0.902412	0.508895	0.917832	0.902412	0.647851
chr1	75211328	75215606	Stk16	0	0	0	0	0	0	1	0	0	0	1	0	2	0	2	0.88455	0.902412	0.508895	0.917832	0.902412	0.647851
chr1	75215621	75219195	Tuba4a	0	0	0	0	0	0	1	0	0	0	1	0	2	0	2	0.88455	0.902412	0.508895	0.917832	0.902412	0.647851
chr1	75220459	75232074	A630095N17Rik	0	0	0	0	0	0	1	0	0	0	1	0	2	0	2	0.88455	0.902412	0.508895	0.917832	0.902412	0.647851
chr1	75236883	75244804	Dnajb2	0	0	0	0	0	0	1	0	0	0	1	0	2	0	2	0.88455	0.902412	0.508895	0.917832	0.902412	0.647851
chr1	75247548	75264127	Ptprn	0	0	0	0	0	0	1	0	0	0	1	0	2	0	2	0.88455	0.902412	0.508895	0.917832	0.902412	0.647851
chr1	75272310	75278307	Resp18	0	0	0	0	0	0	1	0	0	0	1	0	2	0	2	0.88455	0.902412	0.508895	0.917832	0.902412	0.647851
chr1	75308658	75317340	Dnpep	0	0	0	0	0	0	1	0	0	0	1	0	2	0	2	0.88455	0.902412	0.508895	0.917832	0.902412	0.647851
chr1	75360417	75367050	Des	0	0	0	0	0	0	1	0	0	0	1	0	2	0	2	0.88455	0.902412	0.508895	0.917832	0.902412	0.647851
chr1	75375015	75375015	Gm15179	0	0	0	0	0	0	1	0	0	0	1	0	2	0	2	0.88455	0.902412	0.508895	0.917832	0.902412	0.647851
chr1	75375439	75431451	Speg	0	0	0	0	0	0	1	0	0	0	1	0	2	0	2	0.88455	0.902412	0.508895	0.917832	0.902412	0.647851
chr1	75436798	75443001	Gmppa	0	0	0	0	0	0	1	0	0	0	1	0	2	0	2	0.88455	0.902412	0.508895	0.917832	0.902412	0.647851
chr1	75450831	75473632	Asic4	0	0	0	0	0	0	1	0	0	0	1	0	2	0	2	0.88455	0.902412	0.508895	0.917832	0.902412	0.647851
chr1	75474969	75479105	Chpf	0	0	0	0	0	0	1	0	0	0	1	0	2	0	2	0.88455	0.902412	0.508895	0.917832	0.902412	0.647851
chr1	75480231	75484984	Tmem198	0	0	0	0	0	0	1	0	0	0	1	0	2	0	2	0.88455	0.902412	0.508895	0.917832	0.902412	0.647851
chr1	75485951	75506224	Obsl1	0	0	0	0	0	0	1	0	0	0	1	0	2	0	2	0.88455	0.902412	0.508895	0.917832	0.902412	0.647851
chr1	75507247	75510163	Inha	0	0	0	0	0	0	1	0	0	0	1	0	2	0	2	0.88455	0.902412	0.508895	0.917832	0.902412	0.647851
chr1	75521788	75536235	Stk11ip	0	0	0	0	0	0	1	0	0	0	1	0	2	0	2	0.88455	0.902412	0.508895	0.917832	0.902412	0.647851
chr1	75546870	75558890	Slc4a3	0	0	0	0	0	0	1	0	0	0	1	0	2	0	2	0.88455	0.902412	0.508895	0.917832	0.902412	0.647851
chr1	76502028	76502028	Gm17751	0	0	0	0	0	0	1	0	0	0	1	0	2	0	2	0.88455	0.902412	0.508895	0.917832	0.902412	0.647851
chr1	76509643	76509643	Mir6343	0	0	0	0	0	0	1	0	0	0	1	0	2	0	2	0.88455	0.902412	0.508895	0.917832	0.902412	0.647851
chr1	77373732	77515031	Epha4	0	1	0	0	0	0	1	0	0	0	1	0	3	1	2	0.71421	0.624998	0.508895	0.849892	0.738763	0.647851
chr1	77496768	77496768	Mir6352	0	1	0	0	0	0	1	0	0	0	1	0	3	1	2	0.71421	0.624998	0.508895	0.849892	0.738763	0.647851
chr1	78102800	78196749	Pax3	0	1	0	0	0	0	1	0	0	0	1	0	3	1	2	0.71421	0.624998	0.508895	0.849892	0.738763	0.647851
chr1	78310418	78417426	Sgpp2	0	1	0	0	0	0	1	0	0	0	1	0	3	1	2	0.71421	0.624998	0.508895	0.849892	0.738763	0.647851
chr1	78425193	78488897	Farsb	0	1	0	0	0	0	1	0	0	0	1	0	3	1	2	0.71421	0.624998	0.508895	0.849892	0.738763	0.647851
chr1	78511961	78538098	Mogat1	0	1	0	0	0	0	1	0	0	0	1	0	3	1	2	0.71421	0.624998	0.508895	0.849892	0.738763	0.647851
chr1	78664386	78666729	Utp14b	0	1	0	0	0	0	1	0	0	0	1	0	3	1	2	0.71421	0.624998	0.508895	0.849892	0.738763	0.647851
chr1	78681632	78706415	Acsl3	0	1	0	0	0	0	1	0	0	0	1	0	3	1	2	0.71421	0.624998	0.508895	0.849892	0.738763	0.647851
chr1	78817636	78818149	Kcne4	0	1	0	0	0	0	1	0	0	0	1	0	3	1	2	0.71421	0.624998	0.508895	0.849892	0.738763	0.647851
chr1	79435150	79437004	Scg2	0	1	0	0	0	0	1	0	0	0	1	0	3	1	2	0.71421	0.624998	0.508895	0.849892	0.738763	0.647851
chr1	79609166	79671852	Ap1s3	0	1	0	0	0	0	1	0	0	0	1	0	3	1	2	0.71421	0.624998	0.508895	0.849892	0.738763	0.647851
chr1	79705510	79761700	Wdfy1	0	1	0	0	0	0	1	0	0	0	1	0	3	1	2	0.71421	0.624998	0.508895	0.849892	0.738763	0.647851
chr1	79776132	79781138	Mrpl44	0	1	0	0	0	0	1	0	0	0	1	0	3	1	2	0.71421	0.624998	0.508895	0.849892	0.738763	0.647851
chr1	79795004	79821535	Serpine2	0	1	0	0	0	0	1	0	0	0	1	0	3	1	2	0.71421	0.624998	0.508895	0.849892	0.738763	0.647851
chr1	80199909	80213664	Fam124b	0	1	0	0	0	0	1	1	0	0	1	0	4	1	3	0.485625	0.624998	0.216631	0.767835	0.738763	0.455207
chr1	80267155	80340311	Cul3	0	1	0	0	0	0	1	1	0	0	1	0	4	1	3	0.485625	0.624998	0.216631	0.767835	0.738763	0.455207
chr1	80475660	80475660	1700016L21Rik	0	1	0	0	0	0	1	1	0	0	1	0	4	1	3	0.485625	0.624998	0.216631	0.767835	0.738763	0.455207
chr1	80501706	80758448	Dock10	0	1	0	0	0	0	1	1	0	0	1	0	4	1	3	0.485625	0.624998	0.216631	0.767835	0.738763	0.455207
chr1	81087272	81269552	Nyap2	0	1	0	0	0	0	1	1	0	0	1	0	4	1	3	0.485625	0.624998	0.216631	0.767835	0.738763	0.455207
chr1	82132019	82132019	Mir6344	0	1	0	0	0	0	1	1	0	0	1	0	4	1	3	0.485625	0.624998	0.216631	0.767835	0.738763	0.455207
chr1	82286797	82290493	Irs1	0	1	0	0	0	0	1	1	0	0	1	0	4	1	3	0.485625	0.624998	0.216631	0.767835	0.738763	0.455207
chr1	82340397	82442954	Rhbdd1	0	1	0	0	0	0	1	1	0	0	1	0	4	1	3	0.485625	0.624998	0.216631	0.767835	0.738763	0.455207
chr1	82453130	82571415	Col4a4	0	1	0	0	0	0	1	1	0	0	1	0	4	1	3	0.485625	0.624998	0.216631	0.767835	0.738763	0.455207
chr1	82587344	82718884	Col4a3	0	1	0	0	0	0	1	1	0	0	1	0	4	1	3	0.485625	0.624998	0.216631	0.767835	0.738763	0.455207
chr1	82729255	82751716	Mff	0	1	0	0	0	0	1	1	0	0	1	0	4	1	3	0.485625	0.624998	0.216631	0.767835	0.738763	0.455207
chr1	82757431	82768417	Tm4sf20	0	1	0	0	0	0	1	1	0	0	1	0	4	1	3	0.485625	0.624998	0.216631	0.767835	0.738763	0.455207
chr1	82839722	82895058	Agfg1	0	1	0	0	0	0	1	1	0	0	1	0	4	1	3	0.485625	0.624998	0.216631	0.767835	0.738763	0.455207
chr1	83013818	83026378	Slc19a3	0	1	0	0	0	0	1	1	0	0	1	0	4	1	3	0.485625	0.624998	0.216631	0.767835	0.738763	0.455207
chr1	83060995	83061412	Krtap28-13	0	1	0	0	0	0	1	1	0	0	1	0	4	1	3	0.485625	0.624998	0.216631	0.767835	0.738763	0.455207
chr1	83116823	83118717	Ccl20	0	1	0	0	0	0	1	1	0	0	1	0	4	1	3	0.485625	0.624998	0.216631	0.767835	0.738763	0.455207
chr1	83159798	83210572	Daw1	0	1	0	0	0	0	1	1	0	0	1	0	4	1	3	0.485625	0.624998	0.216631	0.767835	0.738763	0.455207
chr1	83257126	83408011	Sphkap	0	1	0	0	1	0	1	1	0	0	1	0	5	2	3	0.267493	0.296412	0.216631	0.643934	0.52527	0.455207
chr1	84038030	84284370	Pid1	0	0	0	0	0	0	0	1	0	0	1	0	2	0	2	0.88455	0.902412	0.508895	0.917832	0.902412	0.647851
chr1	84218961	84218961	Mir6353	0	0	0	0	0	0	0	1	0	0	1	0	2	0	2	0.88455	0.902412	0.508895	0.917832	0.902412	0.647851
chr1	84370763	84695728	Dner	0	0	0	0	0	0	0	1	0	0	1	0	2	0	2	0.88455	0.902412	0.508895	0.917832	0.902412	0.647851
chr1	84695915	84695915	Mir5126	0	0	0	0	0	0	0	1	0	0	1	0	2	0	2	0.88455	0.902412	0.508895	0.917832	0.902412	0.647851
chr1	84724617	84814920	Trip12	0	0	0	0	0	0	0	1	0	0	1	0	2	0	2	0.88455	0.902412	0.508895	0.917832	0.902412	0.647851
chr1	84839872	84900185	Fbxo36	0	0	0	0	0	0	0	1	0	0	1	0	2	0	2	0.88455	0.902412	0.508895	0.917832	0.902412	0.647851
chr1	84907277	84929551	Slc16a14	0	0	0	0	0	0	0	1	0	0	1	0	2	0	2	0.88455	0.902412	0.508895	0.917832	0.902412	0.647851
chr1	85088777	85109368	A530032D15Rik	0	0	1	1	1	0	0	0	0	0	1	0	4	3	1	0.485625	0.08884	0.804582	0.767835	0.307153	0.826884
chr1	85212649	85213540	Gm7609	0	0	0	0	1	0	0	0	0	0	0	1	2	1	1	0.88455	0.624998	0.804582	0.917832	0.738763	0.826884
chr1	85246936	85270064	C130026I21Rik	0	0	0	0	0	0	0	1	0	0	0	1	2	0	2	0.88455	0.902412	0.508895	0.917832	0.902412	0.647851
chr1	85577291	85596108	Sp110	1	0	0	0	0	0	0	0	0	1	0	0	2	1	1	0.88455	0.624998	0.804582	0.917832	0.738763	0.826884
chr1	85601159	85644682	Sp140	1	1	1	0	0	1	0	0	0	0	1	1	6	4	2	0.115712	0.0150819	0.508895	0.4463	0.100194	0.647851
chr1	85650101	85709118	Sp100	1	1	1	0	0	1	0	0	0	0	1	1	6	4	2	0.115712	0.0150819	0.508895	0.4463	0.100194	0.647851
chr1	85718192	85726614	A630001G21Rik	1	1	1	0	0	1	0	0	0	0	1	1	6	4	2	0.115712	0.0150819	0.508895	0.4463	0.100194	0.647851
chr1	85752074	85752074	Mir8096	1	1	1	0	0	1	0	0	0	0	1	1	6	4	2	0.115712	0.0150819	0.508895	0.4463	0.100194	0.647851
chr1	85784694	85784694	9930111H07Rik	1	1	0	0	0	1	0	0	0	0	1	1	5	3	2	0.267493	0.08884	0.508895	0.643934	0.307153	0.647851
chr1	85818399	85849221	Cab39	1	1	0	0	0	1	0	0	0	0	1	1	5	3	2	0.267493	0.08884	0.508895	0.643934	0.307153	0.647851
chr1	85894663	85907638	Itm2c	1	1	0	0	0	1	0	0	0	0	1	1	5	3	2	0.267493	0.08884	0.508895	0.643934	0.307153	0.647851
chr1	85931756	85931756	4933407L21Rik	1	1	0	0	0	1	0	0	0	0	1	1	5	3	2	0.267493	0.08884	0.508895	0.643934	0.307153	0.647851
chr1	85940873	85941857	Gpr55	1	1	0	0	0	1	0	0	0	0	1	1	5	3	2	0.267493	0.08884	0.508895	0.643934	0.307153	0.647851
chr1	86022048	86026519	Spata3	0	1	0	0	0	1	0	0	0	0	1	1	4	2	2	0.485625	0.296412	0.508895	0.767835	0.52527	0.647851
chr1	86045962	86053089	2810459M11Rik	0	1	0	0	0	1	0	0	0	0	1	1	4	2	2	0.485625	0.296412	0.508895	0.767835	0.52527	0.647851
chr1	86064789	86137109	Psmd1	0	1	0	0	0	1	0	0	0	0	0	1	3	2	1	0.71421	0.296412	0.804582	0.849892	0.52527	0.826884
chr1	86099342	86110882	Htr2b	0	1	0	0	0	1	0	0	0	0	0	1	3	2	1	0.71421	0.296412	0.804582	0.849892	0.52527	0.826884
chr1	86156954	86275682	Armc9	0	0	0	0	0	1	0	0	0	0	1	1	3	1	2	0.71421	0.624998	0.508895	0.849892	0.738763	0.647851
chr1	86303543	86306227	B3gnt7	0	1	0	0	0	1	1	0	0	0	1	1	5	2	3	0.267493	0.296412	0.216631	0.643934	0.52527	0.455207
chr1	86350619	86359223	Ncl	0	1	0	0	0	1	0	0	0	0	1	1	4	2	2	0.485625	0.296412	0.508895	0.767835	0.52527	0.647851
chr1	86351285	86351285	Snora75	0	1	0	0	0	1	0	0	0	0	1	1	4	2	2	0.485625	0.296412	0.508895	0.767835	0.52527	0.647851
chr1	86352127	86352127	Gm24148	0	1	0	0	0	1	0	0	0	0	1	1	4	2	2	0.485625	0.296412	0.508895	0.767835	0.52527	0.647851
chr1	86356327	86356327	Snord82	0	1	0	0	0	1	0	0	0	0	1	1	4	2	2	0.485625	0.296412	0.508895	0.767835	0.52527	0.647851
chr1	86367964	86367964	C130036L24Rik	0	1	0	0	0	1	0	0	0	0	1	1	4	2	2	0.485625	0.296412	0.508895	0.767835	0.52527	0.647851
chr1	86386324	86388141	Nmur1	0	1	0	0	0	1	0	0	0	0	1	1	4	2	2	0.485625	0.296412	0.508895	0.767835	0.52527	0.647851
chr1	86426370	86427963	1700019O17Rik	0	1	0	0	0	1	0	0	0	0	1	1	4	2	2	0.485625	0.296412	0.508895	0.767835	0.52527	0.647851
chr1	86526905	86530012	Ptma	0	1	0	0	0	1	0	0	0	0	1	1	4	2	2	0.485625	0.296412	0.508895	0.767835	0.52527	0.647851
chr1	86543501	86582349	Pde6d	0	1	0	0	0	1	0	0	0	0	1	1	4	2	2	0.485625	0.296412	0.508895	0.767835	0.52527	0.647851
chr1	86589179	86605216	Cops7b	0	1	0	0	0	1	0	0	0	0	1	1	4	2	2	0.485625	0.296412	0.508895	0.767835	0.52527	0.647851
chr1	86669663	86670438	Nppc	0	1	0	0	0	1	0	0	0	0	1	1	4	2	2	0.485625	0.296412	0.508895	0.767835	0.52527	0.647851
chr1	86744776	87049745	Dis3l2	0	1	0	0	0	1	1	0	0	0	1	1	5	2	3	0.267493	0.296412	0.216631	0.643934	0.52527	0.455207
chr1	87087047	87089763	Alppl2	0	1	0	0	0	0	1	1	0	0	1	0	4	1	3	0.485625	0.624998	0.216631	0.767835	0.738763	0.455207
chr1	87098602	87101535	Alpi	0	1	0	0	0	0	1	1	0	0	1	0	4	1	3	0.485625	0.624998	0.216631	0.767835	0.738763	0.455207
chr1	87125007	87127912	Akp3	0	1	0	0	0	0	1	1	0	0	1	0	4	1	3	0.485625	0.624998	0.216631	0.767835	0.738763	0.455207
chr1	87147986	87154989	Ecel1	0	1	0	0	0	0	1	1	0	0	1	0	4	1	3	0.485625	0.624998	0.216631	0.767835	0.738763	0.455207
chr1	87183492	87188220	Prss56	0	1	0	0	0	0	1	1	0	0	1	0	4	1	3	0.485625	0.624998	0.216631	0.767835	0.738763	0.455207
chr1	87190690	87198762	Chrnd	0	1	0	0	0	0	1	1	0	0	1	0	4	1	3	0.485625	0.624998	0.216631	0.767835	0.738763	0.455207
chr1	87205824	87211488	Chrng	0	1	0	0	0	0	1	1	0	0	1	0	4	1	3	0.485625	0.624998	0.216631	0.767835	0.738763	0.455207
chr1	87213999	87237885	Eif4e2	0	1	0	0	0	0	1	1	0	0	1	0	4	1	3	0.485625	0.624998	0.216631	0.767835	0.738763	0.455207
chr1	87264449	87309795	Efhd1	0	1	0	0	0	0	1	1	0	0	0	0	3	1	2	0.71421	0.624998	0.508895	0.849892	0.738763	0.647851
chr1	87354445	87449145	Gigyf2	0	1	0	0	0	0	1	1	0	0	0	0	3	1	2	0.71421	0.624998	0.508895	0.849892	0.738763	0.647851
chr1	87386415	87389389	Kcnj13	0	1	0	0	0	0	1	1	0	0	0	0	3	1	2	0.71421	0.624998	0.508895	0.849892	0.738763	0.647851
chr1	87470338	87475438	3110079O15Rik	0	1	0	0	0	0	1	1	0	0	0	0	3	1	2	0.71421	0.624998	0.508895	0.849892	0.738763	0.647851
chr1	87477553	87546058	Ngef	0	1	0	0	0	0	1	1	0	0	0	0	3	1	2	0.71421	0.624998	0.508895	0.849892	0.738763	0.647851
chr1	87579504	87597476	Neu2	0	1	0	0	0	0	0	1	0	0	0	0	2	1	1	0.88455	0.624998	0.804582	0.917832	0.738763	0.826884
chr1	87620488	87720510	Inpp5d	0	1	0	0	0	0	0	1	0	0	0	0	2	1	1	0.88455	0.624998	0.804582	0.917832	0.738763	0.826884
chr1	87756199	87791309	Atg16l1	0	1	1	0	0	0	0	1	0	0	1	0	4	2	2	0.485625	0.296412	0.508895	0.767835	0.52527	0.647851
chr1	87784818	87784818	Scarna6	0	1	1	0	0	0	0	1	0	0	1	0	4	2	2	0.485625	0.296412	0.508895	0.767835	0.52527	0.647851
chr1	87805311	87845023	Sag	0	1	0	0	0	0	0	1	0	0	1	0	3	1	2	0.71421	0.624998	0.508895	0.849892	0.738763	0.647851
chr1	87853300	87942472	Dgkd	0	1	0	0	0	0	1	1	0	0	1	0	4	1	3	0.485625	0.624998	0.216631	0.767835	0.738763	0.455207
chr1	87946595	88007423	Usp40	1	1	0	0	0	0	0	1	0	0	1	0	4	2	2	0.485625	0.296412	0.508895	0.767835	0.52527	0.647851
chr1	88055481	88218424	Ugt1a10	0	1	1	1	1	0	0	1	0	0	1	0	6	4	2	0.115712	0.0150819	0.508895	0.4463	0.100194	0.647851
chr1	88070829	88218424	Ugt1a9	0	1	1	1	1	0	1	1	0	0	1	0	7	4	3	0.0381186	0.0150819	0.216631	0.223825	0.100194	0.455207
chr1	88095120	88218424	Ugt1a7c	0	1	1	0	0	0	1	1	0	0	1	0	5	2	3	0.267493	0.296412	0.216631	0.643934	0.52527	0.455207
chr1	88106941	88218424	Ugt1a6b	0	1	1	0	0	0	1	1	0	0	1	0	5	2	3	0.267493	0.296412	0.216631	0.643934	0.52527	0.455207
chr1	88138473	88218424	Ugt1a6a	0	1	1	0	0	0	1	1	0	0	1	0	5	2	3	0.267493	0.296412	0.216631	0.643934	0.52527	0.455207
chr1	88166051	88218424	Ugt1a5	0	0	0	0	0	0	0	1	0	0	1	0	2	0	2	0.88455	0.902412	0.508895	0.917832	0.902412	0.647851
chr1	88200636	88218424	Ugt1a2	0	0	0	0	0	0	0	1	0	0	1	0	2	0	2	0.88455	0.902412	0.508895	0.917832	0.902412	0.647851
chr1	88204949	88205678	Dnajb3	0	0	0	0	0	0	0	1	0	0	1	0	2	0	2	0.88455	0.902412	0.508895	0.917832	0.902412	0.647851
chr1	88212001	88218424	Ugt1a1	0	0	0	0	0	0	0	1	0	0	1	0	2	0	2	0.88455	0.902412	0.508895	0.917832	0.902412	0.647851
chr1	88228067	88260026	Mroh2a	0	0	1	0	0	0	0	1	0	1	0	0	3	1	2	0.71421	0.624998	0.508895	0.849892	0.738763	0.647851
chr1	88265180	88277469	A730008H23Rik	0	0	0	1	0	0	1	0	0	1	0	0	3	1	2	0.71421	0.624998	0.508895	0.849892	0.738763	0.647851
chr1	88265180	88277469	Hjurp	0	0	0	1	0	0	1	0	0	1	0	0	3	1	2	0.71421	0.624998	0.508895	0.849892	0.738763	0.647851
chr1	88269408	88269408	6430706D22Rik	0	0	0	1	0	0	0	0	0	0	0	0	1	1	0	0.970231	0.624998	0.96413	0.972938	0.738763	0.96413
chr1	88318969	88384713	Trpm8	1	1	0	0	0	0	0	0	0	1	0	0	3	2	1	0.71421	0.296412	0.804582	0.849892	0.52527	0.826884
chr1	88407149	88420668	Spp2	1	1	0	0	0	0	0	0	0	1	0	0	3	2	1	0.71421	0.296412	0.804582	0.849892	0.52527	0.826884
chr1	88501122	88509886	Glrp1	0	0	0	0	1	0	0	0	0	1	0	0	2	1	1	0.88455	0.624998	0.804582	0.917832	0.738763	0.826884
chr1	88562166	88562166	Gm19589	0	0	0	0	1	0	0	0	0	1	0	0	2	1	1	0.88455	0.624998	0.804582	0.917832	0.738763	0.826884
chr1	88701085	88701664	Arl4c	0	0	0	0	1	0	0	0	0	1	0	0	2	1	1	0.88455	0.624998	0.804582	0.917832	0.738763	0.826884
chr1	88755733	88755733	Platr5	0	1	0	0	0	0	0	0	0	1	0	0	2	1	1	0.88455	0.624998	0.804582	0.917832	0.738763	0.826884
chr1	89022210	89022210	1700067G17Rik	0	1	0	0	1	0	1	0	0	1	0	0	4	2	2	0.485625	0.296412	0.508895	0.767835	0.52527	0.647851
chr1	89137685	89153351	Sh3bp4	0	0	0	0	1	0	1	0	0	1	0	0	3	1	2	0.71421	0.624998	0.508895	0.849892	0.738763	0.647851
chr1	89406133	89406133	C030007H22Rik	0	0	0	0	1	0	1	0	0	1	0	0	3	1	2	0.71421	0.624998	0.508895	0.849892	0.738763	0.647851
chr1	89455429	89888894	Agap1	0	0	0	0	1	0	1	0	0	1	0	0	3	1	2	0.71421	0.624998	0.508895	0.849892	0.738763	0.647851
chr1	89683892	89683892	4933400F21Rik	0	0	0	0	0	0	1	0	0	1	0	0	2	0	2	0.88455	0.902412	0.508895	0.917832	0.902412	0.647851
chr1	89928619	89930755	Gbx2	0	1	0	0	0	0	0	0	0	1	0	0	2	1	1	0.88455	0.624998	0.804582	0.917832	0.738763	0.826884
chr1	89952677	90014577	Asb18	0	1	0	0	0	0	0	0	0	1	0	0	2	1	1	0.88455	0.624998	0.804582	0.917832	0.738763	0.826884
chr1	90042625	90153175	Iqca	0	1	0	0	0	0	0	0	0	1	0	0	2	1	1	0.88455	0.624998	0.804582	0.917832	0.738763	0.826884
chr1	90213820	90214909	Ackr3	0	1	0	0	0	0	0	0	0	1	0	0	2	1	1	0.88455	0.624998	0.804582	0.917832	0.738763	0.826884
chr1	90603549	90612253	Cops8	0	1	0	0	1	0	0	0	0	1	0	0	3	2	1	0.71421	0.296412	0.804582	0.849892	0.52527	0.826884
chr1	90767591	90830230	Col6a3	0	1	0	0	0	0	0	0	0	1	0	0	2	1	1	0.88455	0.624998	0.804582	0.917832	0.738763	0.826884
chr1	90921868	90948609	Mlph	0	1	0	0	0	0	0	0	0	1	0	0	2	1	1	0.88455	0.624998	0.804582	0.917832	0.738763	0.826884
chr1	90953107	90954012	Prlh	0	1	0	0	0	0	1	0	0	1	0	0	3	1	2	0.71421	0.624998	0.508895	0.849892	0.738763	0.647851
chr1	90958883	90964300	Rab17	0	1	0	0	0	0	1	0	0	1	0	0	3	1	2	0.71421	0.624998	0.508895	0.849892	0.738763	0.647851
chr1	90998797	91128196	Lrrfip1	0	0	1	0	0	0	0	0	0	1	0	0	2	1	1	0.88455	0.624998	0.804582	0.917832	0.738763	0.826884
chr1	91150100	91169080	Rbm44	0	1	0	0	0	0	0	0	0	1	0	0	2	1	1	0.88455	0.624998	0.804582	0.917832	0.738763	0.826884
chr1	91180088	91223361	Ramp1	0	1	0	0	0	0	0	0	0	1	0	0	2	1	1	0.88455	0.624998	0.804582	0.917832	0.738763	0.826884
chr1	91254275	91285355	Ube2f	0	1	0	0	0	0	0	0	0	1	0	0	2	1	1	0.88455	0.624998	0.804582	0.917832	0.738763	0.826884
chr1	91298395	91320230	Scly	0	1	0	0	0	0	0	0	0	1	0	0	2	1	1	0.88455	0.624998	0.804582	0.917832	0.738763	0.826884
chr1	91322132	91345937	Espnl	0	1	0	0	0	0	0	0	0	1	0	0	2	1	1	0.88455	0.624998	0.804582	0.917832	0.738763	0.826884
chr1	91353678	91361266	Klhl30	0	1	0	0	0	0	0	0	0	1	0	0	2	1	1	0.88455	0.624998	0.804582	0.917832	0.738763	0.826884
chr1	91366480	91372476	Fam132b	0	1	0	0	0	0	0	0	0	1	0	0	2	1	1	0.88455	0.624998	0.804582	0.917832	0.738763	0.826884
chr1	91375941	91398705	Ilkap	0	1	0	0	0	0	0	0	0	1	0	0	2	1	1	0.88455	0.624998	0.804582	0.917832	0.738763	0.826884
chr1	91406029	91406029	1700020N18Rik	0	0	0	0	0	0	1	0	0	1	0	0	2	0	2	0.88455	0.902412	0.508895	0.917832	0.902412	0.647851
chr1	91412057	91413137	Hes6	0	0	0	0	0	0	1	0	0	1	0	0	2	0	2	0.88455	0.902412	0.508895	0.917832	0.902412	0.647851
chr1	91417870	91450825	Per2	0	0	0	0	0	0	1	0	0	1	0	0	2	0	2	0.88455	0.902412	0.508895	0.917832	0.902412	0.647851
chr1	91494765	91527783	Traf3ip1	0	1	0	0	1	0	0	0	0	1	0	0	3	2	1	0.71421	0.296412	0.804582	0.849892	0.52527	0.826884
chr1	91540812	91554878	Asb1	0	1	0	0	1	0	0	0	0	1	0	0	3	2	1	0.71421	0.296412	0.804582	0.849892	0.52527	0.826884
chr1	91801626	91802109	Twist2	0	1	0	0	1	0	0	0	0	1	0	0	3	2	1	0.71421	0.296412	0.804582	0.849892	0.52527	0.826884
chr1	91933346	92148277	Hdac4	0	1	0	0	1	0	0	0	0	1	0	0	3	2	1	0.71421	0.296412	0.804582	0.849892	0.52527	0.826884
chr1	92439838	92473737	Ndufa10	0	1	0	0	0	0	1	0	0	1	0	0	3	1	2	0.71421	0.624998	0.508895	0.849892	0.738763	0.647851
chr1	92464542	92464542	Mir6900	0	1	0	0	0	0	1	0	0	1	0	0	3	1	2	0.71421	0.624998	0.508895	0.849892	0.738763	0.647851
chr1	92479680	92480619	Olfr1416	0	1	0	0	0	0	1	0	0	1	0	0	3	1	2	0.71421	0.624998	0.508895	0.849892	0.738763	0.647851
chr1	92490817	92491753	Olfr1415	0	1	0	0	0	0	1	0	0	1	0	0	3	1	2	0.71421	0.624998	0.508895	0.849892	0.738763	0.647851
chr1	92511087	92512026	Olfr1414	0	1	0	0	0	0	1	0	0	1	0	0	3	1	2	0.71421	0.624998	0.508895	0.849892	0.738763	0.647851
chr1	92573172	92574144	Olfr1413	0	1	0	0	0	0	1	0	0	1	0	0	3	1	2	0.71421	0.624998	0.508895	0.849892	0.738763	0.647851
chr1	92588331	92589297	Olfr1412	0	1	0	0	0	0	1	0	0	1	0	0	3	1	2	0.71421	0.624998	0.508895	0.849892	0.738763	0.647851
chr1	92596520	92597492	Olfr1411	0	1	0	0	0	0	1	0	0	1	0	0	3	1	2	0.71421	0.624998	0.508895	0.849892	0.738763	0.647851
chr1	92607838	92608807	Olfr1410	0	1	0	0	0	0	1	0	0	1	0	0	3	1	2	0.71421	0.624998	0.508895	0.849892	0.738763	0.647851
chr1	92619907	92620909	Olfr12	0	1	0	0	0	0	1	0	0	1	0	0	3	1	2	0.71421	0.624998	0.508895	0.849892	0.738763	0.647851
chr1	92637365	92641948	Myeov2	0	1	0	0	0	0	1	0	0	1	0	0	3	1	2	0.71421	0.624998	0.508895	0.849892	0.738763	0.647851
chr1	92644332	92645391	Otos	0	1	0	0	0	0	1	0	0	1	0	0	3	1	2	0.71421	0.624998	0.508895	0.849892	0.738763	0.647851
chr1	92831931	92858564	Gpc1	0	1	0	0	0	0	1	0	0	1	0	0	3	1	2	0.71421	0.624998	0.508895	0.849892	0.738763	0.647851
chr1	92850443	92850443	Mir149	0	1	0	0	0	0	1	0	0	1	0	0	3	1	2	0.71421	0.624998	0.508895	0.849892	0.738763	0.647851
chr1	92870271	92902583	Ankmy1	0	1	0	0	0	0	1	0	0	1	0	0	3	1	2	0.71421	0.624998	0.508895	0.849892	0.738763	0.647851
chr1	92907054	92907687	Dusp28	0	1	0	0	0	0	1	0	0	1	0	0	3	1	2	0.71421	0.624998	0.508895	0.849892	0.738763	0.647851
chr1	92910970	92919855	Rnpepl1	0	1	0	0	0	0	1	0	0	1	0	0	3	1	2	0.71421	0.624998	0.508895	0.849892	0.738763	0.647851
chr1	92934873	92947538	Capn10	0	1	0	0	0	0	1	0	0	1	0	0	3	1	2	0.71421	0.624998	0.508895	0.849892	0.738763	0.647851
chr1	92950590	92950590	9430060I03Rik	0	1	0	0	0	0	1	0	0	1	0	0	3	1	2	0.71421	0.624998	0.508895	0.849892	0.738763	0.647851
chr1	92982567	92983491	Gpr35	0	1	0	0	0	0	1	0	0	1	0	0	3	1	2	0.71421	0.624998	0.508895	0.849892	0.738763	0.647851
chr1	93006402	93012123	Aqp12	0	1	0	0	0	0	1	0	0	1	0	0	3	1	2	0.71421	0.624998	0.508895	0.849892	0.738763	0.647851
chr1	93018456	93082421	Kif1a	0	1	0	0	0	0	1	0	0	1	0	0	3	1	2	0.71421	0.624998	0.508895	0.849892	0.738763	0.647851
chr1	93135293	93145167	Agxt	0	1	0	0	0	0	1	0	0	1	0	0	3	1	2	0.71421	0.624998	0.508895	0.849892	0.738763	0.647851
chr1	93152007	93160129	2310007B03Rik	0	1	0	0	0	0	1	0	0	1	0	0	3	1	2	0.71421	0.624998	0.508895	0.849892	0.738763	0.647851
chr1	93168724	93228857	Crocc2	0	1	0	0	0	0	1	0	0	1	0	0	3	1	2	0.71421	0.624998	0.508895	0.849892	0.738763	0.647851
chr1	93235988	93296278	Sned1	0	1	0	0	0	0	1	0	0	1	0	0	3	1	2	0.71421	0.624998	0.508895	0.849892	0.738763	0.647851
chr1	93274610	93274610	Mir6901	0	1	0	0	0	0	1	0	0	1	0	0	3	1	2	0.71421	0.624998	0.508895	0.849892	0.738763	0.647851
chr1	93301377	93305845	Mterf4	0	1	0	0	0	0	0	0	0	1	0	0	2	1	1	0.88455	0.624998	0.804582	0.917832	0.738763	0.826884
chr1	93310091	93337531	Pask	0	1	0	0	0	0	0	0	0	1	0	0	2	1	1	0.88455	0.624998	0.804582	0.917832	0.738763	0.826884
chr1	93343659	93365066	Ppp1r7	0	1	0	0	1	0	0	0	0	1	0	0	3	2	1	0.71421	0.296412	0.804582	0.849892	0.52527	0.826884
chr1	93346155	93346155	Mir6902	0	1	0	0	1	0	0	0	0	1	0	0	3	2	1	0.71421	0.296412	0.804582	0.849892	0.52527	0.826884
chr1	93352285	93352285	Mir6345	0	1	0	0	1	0	0	0	0	1	0	0	3	2	1	0.71421	0.296412	0.804582	0.849892	0.52527	0.826884
chr1	93375141	93403096	Ano7	0	1	0	0	1	0	0	0	1	1	0	0	4	2	2	0.485625	0.296412	0.508895	0.767835	0.52527	0.647851
chr1	93408172	93440755	Hdlbp	0	1	0	0	0	0	0	0	1	1	0	0	3	1	2	0.71421	0.624998	0.508895	0.849892	0.738763	0.647851
chr1	93489145	93507064	2016-09-02	0	1	0	0	0	0	0	0	1	1	0	0	3	1	2	0.71421	0.624998	0.508895	0.849892	0.738763	0.647851
chr1	93528596	93621371	Farp2	0	1	0	0	0	0	0	0	1	1	0	0	3	1	2	0.71421	0.624998	0.508895	0.849892	0.738763	0.647851
chr1	93622486	93635327	Stk25	0	1	0	0	0	0	0	0	1	1	0	0	3	1	2	0.71421	0.624998	0.508895	0.849892	0.738763	0.647851
chr1	93686446	93695162	Bok	0	1	0	0	0	0	0	0	1	1	0	0	3	1	2	0.71421	0.624998	0.508895	0.849892	0.738763	0.647851
chr1	93705535	93754533	Thap4	0	1	0	0	1	0	0	0	1	1	0	0	4	2	2	0.485625	0.296412	0.508895	0.767835	0.52527	0.647851
chr1	93755044	93787759	Atg4b	0	1	0	0	0	0	0	0	1	1	0	0	3	1	2	0.71421	0.624998	0.508895	0.849892	0.738763	0.647851
chr1	93792832	93801827	Dtymk	0	1	0	0	0	0	0	0	1	1	0	0	3	1	2	0.71421	0.624998	0.508895	0.849892	0.738763	0.647851
chr1	93804002	93818323	Ing5	0	1	0	0	0	0	0	0	1	1	0	0	3	1	2	0.71421	0.624998	0.508895	0.849892	0.738763	0.647851
chr1	93825536	93850826	D2hgdh	0	1	0	0	0	0	0	0	1	1	0	0	3	1	2	0.71421	0.624998	0.508895	0.849892	0.738763	0.647851
chr1	93861593	93875089	Gal3st2	0	1	0	0	0	0	0	0	1	1	0	0	3	1	2	0.71421	0.624998	0.508895	0.849892	0.738763	0.647851
chr1	93918436	93941239	Gm9994	0	1	1	0	0	0	0	0	1	1	0	0	4	2	2	0.485625	0.296412	0.508895	0.767835	0.52527	0.647851
chr1	93996377	94009525	Gm6086	0	1	0	0	0	0	0	0	1	1	0	0	3	1	2	0.71421	0.624998	0.508895	0.849892	0.738763	0.647851
chr1	94021595	94025416	Neu4	0	1	0	0	0	0	0	0	1	1	0	0	3	1	2	0.71421	0.624998	0.508895	0.849892	0.738763	0.647851
chr1	94039304	94052490	Pdcd1	0	1	0	0	0	0	0	0	1	1	0	0	3	1	2	0.71421	0.624998	0.508895	0.849892	0.738763	0.647851
chr1	94802472	94802472	4930440C22Rik	1	1	0	0	0	0	0	0	1	1	0	0	4	2	2	0.485625	0.296412	0.508895	0.767835	0.52527	0.647851
chr1	95313816	95333939	Fam174a	0	1	0	0	0	0	0	0	1	1	0	0	3	1	2	0.71421	0.624998	0.508895	0.849892	0.738763	0.647851
chr1	95591681	95667261	St8sia4	0	1	0	0	1	0	0	0	1	1	0	0	4	2	2	0.485625	0.296412	0.508895	0.767835	0.52527	0.647851
chr1	95716518	95716518	4930598F16Rik	0	1	0	0	1	0	0	0	1	1	0	0	4	2	2	0.485625	0.296412	0.508895	0.767835	0.52527	0.647851
chr1	96021758	96021758	1700063A18Rik	0	1	0	0	1	0	0	0	1	1	0	0	4	2	2	0.485625	0.296412	0.508895	0.767835	0.52527	0.647851
chr1	96662573	96662573	4930533P14Rik	0	1	0	0	1	0	0	0	1	1	0	0	4	2	2	0.485625	0.296412	0.508895	0.767835	0.52527	0.647851
chr1	96818946	96872109	Slco4c1	0	1	0	0	1	0	0	0	1	1	0	0	4	2	2	0.485625	0.296412	0.508895	0.767835	0.52527	0.647851
chr1	96881234	96881234	Panct2	0	1	0	0	1	0	0	0	1	1	0	0	4	2	2	0.485625	0.296412	0.508895	0.767835	0.52527	0.647851
chr1	96997560	96997560	Slco6b1	0	1	0	0	1	0	0	0	1	1	0	0	4	2	2	0.485625	0.296412	0.508895	0.767835	0.52527	0.647851
chr1	97062393	97128174	Slco6c1	0	1	0	0	1	0	0	0	1	1	0	0	4	2	2	0.485625	0.296412	0.508895	0.767835	0.52527	0.647851
chr1	97645714	97646338	D1Ertd622e	0	1	0	0	1	0	0	0	1	1	0	0	4	2	2	0.485625	0.296412	0.508895	0.767835	0.52527	0.647851
chr1	97707717	97761556	Ppip5k2	0	1	0	0	1	0	0	0	1	1	0	0	4	2	2	0.485625	0.296412	0.508895	0.767835	0.52527	0.647851
chr1	97775453	97792571	Gin1	0	1	0	0	1	0	0	0	1	1	0	0	4	2	2	0.485625	0.296412	0.508895	0.767835	0.52527	0.647851
chr1	97821809	97976957	Pam	0	1	0	0	1	0	0	0	1	1	0	0	4	2	2	0.485625	0.296412	0.508895	0.767835	0.52527	0.647851
chr1	98047793	98047793	B230216N24Rik	0	1	0	0	1	0	0	0	1	1	0	0	4	2	2	0.485625	0.296412	0.508895	0.767835	0.52527	0.647851
chr1	98144655	98144655	1810006J02Rik	0	1	0	0	1	0	0	0	1	1	0	0	4	2	2	0.485625	0.296412	0.508895	0.767835	0.52527	0.647851
chr1	98421205	98509220	Slco6d1	0	1	0	0	0	0	0	0	1	1	0	0	3	1	2	0.71421	0.624998	0.508895	0.849892	0.738763	0.647851
chr1	99772764	100484701	Cntnap5b	0	1	0	0	1	0	1	0	1	1	0	0	5	2	3	0.267493	0.296412	0.216631	0.643934	0.52527	0.455207
chr1	101175202	101175202	Gm20268	0	1	0	0	1	0	0	0	1	1	0	0	4	2	2	0.485625	0.296412	0.508895	0.767835	0.52527	0.647851
chr1	104934096	104994385	Cdh20	0	1	0	0	0	0	1	0	1	1	0	0	4	1	3	0.485625	0.624998	0.216631	0.767835	0.738763	0.455207
chr1	105284218	105284830	Rnf152	0	1	0	0	0	0	1	0	1	1	0	0	4	1	3	0.485625	0.624998	0.216631	0.767835	0.738763	0.455207
chr1	105522003	105657822	Pign	0	1	0	0	0	0	1	0	1	1	0	0	4	1	3	0.485625	0.624998	0.216631	0.767835	0.738763	0.455207
chr1	105664107	105753623	2310035C23Rik	0	1	0	0	0	0	0	0	1	1	0	0	3	1	2	0.71421	0.624998	0.508895	0.849892	0.738763	0.647851
chr1	105780751	105844866	Tnfrsf11a	0	1	0	0	0	0	0	0	1	1	0	0	3	1	2	0.71421	0.624998	0.508895	0.849892	0.738763	0.647851
chr1	105990789	106032163	Zcchc2	0	1	0	0	0	0	0	0	1	1	0	0	3	1	2	0.71421	0.624998	0.508895	0.849892	0.738763	0.647851
chr1	106171524	106171524	Gm20753	0	1	0	0	0	0	0	0	1	1	0	0	3	1	2	0.71421	0.624998	0.508895	0.849892	0.738763	0.647851
chr1	106172003	106393340	Phlpp1	0	1	0	0	0	0	0	0	1	1	0	0	3	1	2	0.71421	0.624998	0.508895	0.849892	0.738763	0.647851
chr1	106543263	106712880	Bcl2	0	1	0	0	0	0	0	0	1	1	0	0	3	1	2	0.71421	0.624998	0.508895	0.849892	0.738763	0.647851
chr1	106546631	106546631	Mir3473f	0	1	0	0	0	0	0	0	1	1	0	0	3	1	2	0.71421	0.624998	0.508895	0.849892	0.738763	0.647851
chr1	106724901	106759651	Kdsr	0	1	0	0	0	0	0	0	1	1	0	0	3	1	2	0.71421	0.624998	0.508895	0.849892	0.738763	0.647851
chr1	106772446	106796447	Vps4b	0	1	0	0	0	0	0	0	1	1	0	0	3	1	2	0.71421	0.624998	0.508895	0.849892	0.738763	0.647851
chr1	106870282	106881993	Serpinb5	0	1	0	0	0	0	0	0	1	1	0	0	3	1	2	0.71421	0.624998	0.508895	0.849892	0.738763	0.647851
chr1	106946546	106956797	Serpinb12	0	1	0	0	0	0	0	0	1	1	0	0	3	1	2	0.71421	0.624998	0.508895	0.849892	0.738763	0.647851
chr1	106982154	107000821	Serpinb13	0	1	0	0	0	0	0	0	1	1	0	0	3	1	2	0.71421	0.624998	0.508895	0.849892	0.738763	0.647851
chr1	107046015	107051770	Serpinb3a	0	1	0	0	0	0	0	0	1	1	0	0	3	1	2	0.71421	0.624998	0.508895	0.849892	0.738763	0.647851
chr1	107078192	107083480	Serpinb3d	0	1	0	0	0	0	0	0	1	1	0	0	3	1	2	0.71421	0.624998	0.508895	0.849892	0.738763	0.647851
chr1	107154368	107159777	Serpinb3b	0	1	0	0	0	0	0	0	1	1	0	0	3	1	2	0.71421	0.624998	0.508895	0.849892	0.738763	0.647851
chr1	107271628	107277014	Serpinb3c	0	1	0	0	0	0	0	0	1	1	0	0	3	1	2	0.71421	0.624998	0.508895	0.849892	0.738763	0.647851
chr1	107369395	107380007	Serpinb11	0	1	0	0	0	0	0	0	1	1	0	0	3	1	2	0.71421	0.624998	0.508895	0.849892	0.738763	0.647851
chr1	107428248	107452007	Serpinb7	0	1	0	0	0	0	0	0	1	1	0	0	3	1	2	0.71421	0.624998	0.508895	0.849892	0.738763	0.647851
chr1	107515472	107524941	Serpinb2	0	1	0	0	0	0	0	0	1	1	0	0	3	1	2	0.71421	0.624998	0.508895	0.849892	0.738763	0.647851
chr1	107532490	107547072	Serpinb10	0	1	0	0	0	0	0	0	1	1	0	0	3	1	2	0.71421	0.624998	0.508895	0.849892	0.738763	0.647851
chr1	107597469	107607325	Serpinb8	1	1	0	0	0	0	0	0	1	1	0	0	4	2	2	0.485625	0.296412	0.508895	0.767835	0.52527	0.647851
chr1	107950947	107950947	D830032E09Rik	1	1	0	0	0	0	0	0	1	1	0	0	4	2	2	0.485625	0.296412	0.508895	0.767835	0.52527	0.647851
chr1	109994179	110138355	Cdh7	0	0	0	0	0	0	1	0	1	1	1	0	4	0	4	0.485625	0.902412	0.054137	0.767835	0.902412	0.250204
chr1	110889697	110954760	Cdh19	0	1	0	0	1	0	1	0	1	1	1	0	6	2	4	0.115712	0.296412	0.054137	0.4463	0.52527	0.250204
chr1	111859179	111862803	Dsel	0	1	0	0	1	0	1	0	1	1	1	0	6	2	4	0.115712	0.296412	0.054137	0.4463	0.52527	0.250204
chr1	115685136	116580674	Cntnap5a	0	0	0	0	0	0	0	0	1	0	1	0	2	0	2	0.88455	0.902412	0.508895	0.917832	0.902412	0.647851
chr1	118300803	118311066	Tsn	0	0	0	0	0	0	0	0	0	0	1	0	1	0	1	0.970231	0.902412	0.804582	0.972938	0.902412	0.826884
chr1	118321892	118332941	Nifk	0	0	0	0	0	0	0	0	0	0	1	0	1	0	1	0.970231	0.902412	0.804582	0.972938	0.902412	0.826884
chr1	118419723	118606994	Clasp1	0	1	0	0	0	0	0	0	0	0	1	0	2	1	1	0.88455	0.624998	0.804582	0.917832	0.738763	0.826884
chr1	118459265	118459265	2900060B14Rik	0	0	0	0	0	0	0	0	0	0	1	0	1	0	1	0.970231	0.902412	0.804582	0.972938	0.902412	0.826884
chr1	118628040	118677434	Tfcp2l1	0	1	0	0	1	0	0	0	0	0	1	0	3	2	1	0.71421	0.296412	0.804582	0.849892	0.52527	0.826884
chr1	118835784	119002175	Gli2	0	1	0	0	1	0	1	0	0	0	1	0	4	2	2	0.485625	0.296412	0.508895	0.767835	0.52527	0.647851
chr1	118954299	118954299	Mir6346	0	1	0	0	1	0	1	0	0	0	1	0	4	2	2	0.485625	0.296412	0.508895	0.767835	0.52527	0.647851
chr1	119417321	119421086	Inhbb	0	1	0	0	0	0	1	0	0	0	1	0	3	1	2	0.71421	0.624998	0.508895	0.849892	0.738763	0.647851
chr1	119471705	119483607	Ralb	0	0	0	0	0	0	1	0	0	0	1	0	2	0	2	0.88455	0.902412	0.508895	0.917832	0.902412	0.647851
chr1	119526510	119527563	Tmem185b	0	0	0	0	0	0	1	0	0	0	1	0	2	0	2	0.88455	0.902412	0.508895	0.917832	0.902412	0.647851
chr1	119536165	119536165	3830432H09Rik	0	0	0	0	0	0	1	0	0	0	1	0	2	0	2	0.88455	0.902412	0.508895	0.917832	0.902412	0.647851
chr1	119549128	119642656	Epb41l5	0	0	0	0	0	0	1	0	0	0	1	0	2	0	2	0.88455	0.902412	0.508895	0.917832	0.902412	0.647851
chr1	119659830	119802460	Ptpn4	0	0	0	0	0	0	1	0	0	0	1	0	2	0	2	0.88455	0.902412	0.508895	0.917832	0.902412	0.647851
chr1	119910011	119910947	Tmem177	0	0	0	0	0	0	1	0	0	0	1	0	2	0	2	0.88455	0.902412	0.508895	0.917832	0.902412	0.647851
chr1	119923518	119995210	Cfap221	0	0	0	0	0	0	1	0	0	0	1	0	2	0	2	0.88455	0.902412	0.508895	0.917832	0.902412	0.647851
chr1	120007256	120063282	Sctr	0	0	0	0	1	0	1	0	0	0	1	0	3	1	2	0.71421	0.624998	0.508895	0.849892	0.738763	0.647851
chr1	120067709	120073732	Tmem37	0	1	0	0	0	0	0	0	0	0	1	0	2	1	1	0.88455	0.624998	0.804582	0.917832	0.738763	0.826884
chr1	120113459	120120953	Dbi	1	0	0	0	0	0	0	0	0	0	1	0	2	1	1	0.88455	0.624998	0.804582	0.917832	0.738763	0.826884
chr1	120150614	120188184	3110009E18Rik	1	1	0	0	1	0	0	0	0	0	1	0	4	3	1	0.485625	0.08884	0.804582	0.767835	0.307153	0.826884
chr1	120227646	120244259	Steap3	0	1	1	0	1	0	0	0	0	0	1	0	4	3	1	0.485625	0.08884	0.804582	0.767835	0.307153	0.826884
chr1	120341117	120342574	C1ql2	0	1	0	0	0	0	0	0	0	0	1	0	2	1	1	0.88455	0.624998	0.804582	0.917832	0.738763	0.826884
chr1	120474658	120504777	Marco	0	1	0	0	0	0	0	0	0	0	1	0	2	1	1	0.88455	0.624998	0.804582	0.917832	0.738763	0.826884
chr1	120603032	120607189	En1	0	1	0	0	0	0	0	0	0	0	1	0	2	1	1	0.88455	0.624998	0.804582	0.917832	0.738763	0.826884
chr1	121120975	121120975	Celrr	0	1	0	0	0	0	1	0	0	0	1	0	3	1	2	0.71421	0.624998	0.508895	0.849892	0.738763	0.647851
chr1	121305905	121319840	Insig2	0	1	0	0	0	0	1	0	0	0	1	0	3	1	2	0.71421	0.624998	0.508895	0.849892	0.738763	0.647851
chr1	121431215	121501243	Ccdc93	0	1	0	0	0	0	0	0	0	0	1	0	2	1	1	0.88455	0.624998	0.804582	0.917832	0.738763	0.826884
chr1	121510387	121528189	Htr5b	0	1	1	0	0	0	0	0	0	0	1	0	3	2	1	0.71421	0.296412	0.804582	0.849892	0.52527	0.826884
chr1	121553995	121567875	Ddx18	0	1	1	0	0	0	0	0	0	0	1	0	3	2	1	0.71421	0.296412	0.804582	0.849892	0.52527	0.826884
chr1	123334248	124045443	Dpp10	0	1	1	0	0	0	0	0	0	0	1	1	4	2	2	0.485625	0.296412	0.508895	0.767835	0.52527	0.647851
chr1	125393994	125435328	Actr3	0	1	1	0	0	0	0	0	0	0	1	1	4	2	2	0.485625	0.296412	0.508895	0.767835	0.52527	0.647851
chr1	125561244	125591108	Slc35f5	0	1	1	0	0	0	0	0	0	0	1	1	4	2	2	0.485625	0.296412	0.508895	0.767835	0.52527	0.647851
chr1	125677336	125872884	Gpr39	0	1	1	0	0	0	0	0	0	0	1	1	4	2	2	0.485625	0.296412	0.508895	0.767835	0.52527	0.647851
chr1	125873335	125911890	Lypd1	0	1	0	0	0	0	0	0	0	0	1	1	3	1	2	0.71421	0.624998	0.508895	0.849892	0.738763	0.647851
chr1	125914742	126695754	Nckap5	0	1	0	0	0	0	0	0	0	0	1	1	3	1	2	0.71421	0.624998	0.508895	0.849892	0.738763	0.647851
chr1	127306775	127482725	Mgat5	0	1	0	0	0	0	0	0	0	0	1	1	3	1	2	0.71421	0.624998	0.508895	0.849892	0.738763	0.647851
chr1	127491599	127677629	Tmem163	0	1	0	0	1	0	0	0	0	0	1	1	4	2	2	0.485625	0.296412	0.508895	0.767835	0.52527	0.647851
chr1	127729485	127766345	Acmsd	0	1	0	0	0	0	0	0	0	0	1	1	3	1	2	0.71421	0.624998	0.508895	0.849892	0.738763	0.647851
chr1	127774054	127774054	2900009J06Rik	0	1	0	0	0	0	1	0	0	0	1	1	4	1	3	0.485625	0.624998	0.216631	0.767835	0.738763	0.455207
chr1	127774227	127803559	Ccnt2	0	1	0	0	0	0	1	0	0	0	1	1	4	1	3	0.485625	0.624998	0.216631	0.767835	0.738763	0.455207
chr1	127815270	127840290	Map3k19	0	1	0	0	0	0	1	0	0	0	1	1	4	1	3	0.485625	0.624998	0.216631	0.767835	0.738763	0.455207
chr1	127868811	127942610	Rab3gap1	0	1	0	0	0	0	1	0	0	0	1	1	4	1	3	0.485625	0.624998	0.216631	0.767835	0.738763	0.455207
chr1	127954966	128102972	Zranb3	0	1	0	0	0	0	1	0	0	0	1	1	4	1	3	0.485625	0.624998	0.216631	0.767835	0.738763	0.455207
chr1	128153228	128236758	R3hdm1	1	0	0	0	0	0	0	0	0	0	1	1	3	1	2	0.71421	0.624998	0.508895	0.849892	0.738763	0.647851
chr1	128202430	128202430	Mir128-1	1	0	0	0	0	0	0	0	0	0	1	1	3	1	2	0.71421	0.624998	0.508895	0.849892	0.738763	0.647851
chr1	128244470	128277095	Ubxn4	1	0	0	0	0	0	0	0	0	0	1	1	3	1	2	0.71421	0.624998	0.508895	0.849892	0.738763	0.647851
chr1	128285118	128328303	Lct	1	0	0	0	0	0	1	0	0	0	1	1	4	1	3	0.485625	0.624998	0.216631	0.767835	0.738763	0.455207
chr1	128331934	128359565	Mcm6	0	1	0	0	0	0	0	0	0	0	1	1	3	1	2	0.71421	0.624998	0.508895	0.849892	0.738763	0.647851
chr1	128364233	128417217	Dars	0	1	0	0	0	0	0	0	0	0	1	1	3	1	2	0.71421	0.624998	0.508895	0.849892	0.738763	0.647851
chr1	128588842	128592209	Cxcr4	0	1	0	0	0	0	0	0	0	0	1	1	3	1	2	0.71421	0.624998	0.508895	0.849892	0.738763	0.647851
chr1	129430830	130218180	Thsd7b	0	1	0	0	0	1	0	1	0	0	1	1	5	2	3	0.267493	0.296412	0.216631	0.643934	0.52527	0.455207
chr1	130388607	130422958	Cd55b	0	1	0	0	0	1	0	1	0	0	1	1	5	2	3	0.267493	0.296412	0.216631	0.643934	0.52527	0.455207
chr1	130440311	130462669	Cd55	0	1	0	0	0	1	0	1	0	0	1	1	5	2	3	0.267493	0.296412	0.216631	0.643934	0.52527	0.455207
chr1	130576918	130619437	Zp3r	0	1	0	0	0	1	0	1	0	0	1	1	5	2	3	0.267493	0.296412	0.216631	0.643934	0.52527	0.455207
chr1	130636205	130657297	C4bp	0	1	0	0	0	1	0	1	0	0	1	1	5	2	3	0.267493	0.296412	0.216631	0.643934	0.52527	0.455207
chr1	130681571	130681571	C4bp-ps1	0	1	0	0	0	1	0	1	0	0	1	1	5	2	3	0.267493	0.296412	0.216631	0.643934	0.52527	0.455207
chr1	130691082	130715821	Pfkfb2	0	1	0	0	0	1	0	1	0	0	1	1	5	2	3	0.267493	0.296412	0.216631	0.643934	0.52527	0.455207
chr1	130717483	130719419	Yod1	0	1	0	0	0	1	0	1	0	0	1	1	5	2	3	0.267493	0.296412	0.216631	0.643934	0.52527	0.455207
chr1	130737582	130743863	AA986860	0	1	0	0	0	1	0	1	0	0	1	1	5	2	3	0.267493	0.296412	0.216631	0.643934	0.52527	0.455207
chr1	130800949	130814653	Fcamr	0	1	0	0	0	1	0	1	0	0	1	1	5	2	3	0.267493	0.296412	0.216631	0.643934	0.52527	0.455207
chr1	130834428	130850896	Pigr	0	1	0	0	0	1	0	1	0	0	1	1	5	2	3	0.267493	0.296412	0.216631	0.643934	0.52527	0.455207
chr1	130865859	130880651	Fcmr	0	1	0	0	0	1	0	1	0	0	1	1	5	2	3	0.267493	0.296412	0.216631	0.643934	0.52527	0.455207
chr1	130882454	130887339	Il24	0	1	0	0	0	1	0	1	0	0	1	1	5	2	3	0.267493	0.296412	0.216631	0.643934	0.52527	0.455207
chr1	130907414	130911226	Il20	0	1	0	0	0	1	0	1	0	0	1	1	5	2	3	0.267493	0.296412	0.216631	0.643934	0.52527	0.455207
chr1	130933147	130939241	Il19	0	1	0	0	0	1	0	1	0	0	1	1	5	2	3	0.267493	0.296412	0.216631	0.643934	0.52527	0.455207
chr1	131019911	131024268	Il10	0	1	0	0	0	1	0	1	0	0	1	1	5	2	3	0.267493	0.296412	0.216631	0.643934	0.52527	0.455207
chr1	131055091	131097525	Mapkapk2	0	1	0	0	0	1	0	1	0	0	1	1	5	2	3	0.267493	0.296412	0.216631	0.643934	0.52527	0.455207
chr1	131128673	131138156	Dyrk3	0	1	0	0	0	1	0	1	0	0	1	1	5	2	3	0.267493	0.296412	0.216631	0.643934	0.52527	0.455207
chr1	131153369	131173371	Eif2d	0	1	0	0	0	1	0	1	0	0	1	1	5	2	3	0.267493	0.296412	0.216631	0.643934	0.52527	0.455207
chr1	131178524	131245130	Rassf5	0	1	0	0	0	1	0	1	0	0	1	1	5	2	3	0.267493	0.296412	0.216631	0.643934	0.52527	0.455207
chr1	131255304	131276554	Ikbke	0	1	0	0	0	1	0	1	0	0	1	1	5	2	3	0.267493	0.296412	0.216631	0.643934	0.52527	0.455207
chr1	131289356	131525004	Srgap2	0	1	0	0	0	1	0	1	0	0	1	1	5	2	3	0.267493	0.296412	0.216631	0.643934	0.52527	0.455207
chr1	131528700	131538929	Fam72a	0	1	0	0	0	1	0	1	0	0	1	1	5	2	3	0.267493	0.296412	0.216631	0.643934	0.52527	0.455207
chr1	131599740	131609745	Avpr1b	0	1	0	0	0	1	0	1	0	0	1	1	5	2	3	0.267493	0.296412	0.216631	0.643934	0.52527	0.455207
chr1	131661995	131674945	Ctse	0	1	0	0	0	1	0	1	0	0	1	1	5	2	3	0.267493	0.296412	0.216631	0.643934	0.52527	0.455207
chr1	131697013	131711697	Rab7b	0	0	0	0	0	1	0	1	0	0	1	1	4	1	3	0.485625	0.624998	0.216631	0.767835	0.738763	0.455207
chr1	131750597	131769248	Slc26a9	1	1	0	0	0	1	0	1	0	0	1	1	6	3	3	0.115712	0.08884	0.216631	0.4463	0.307153	0.455207
chr1	131797417	131816110	Pm20d1	0	1	0	0	0	1	0	1	0	0	1	1	5	2	3	0.267493	0.296412	0.216631	0.643934	0.52527	0.455207
chr1	131830621	131846735	Slc41a1	0	1	0	0	0	1	0	1	0	0	1	1	5	2	3	0.267493	0.296412	0.216631	0.643934	0.52527	0.455207
chr1	131867651	131872580	Rab29	0	1	0	0	0	1	0	1	0	0	1	1	5	2	3	0.267493	0.296412	0.216631	0.643934	0.52527	0.455207
chr1	131910733	131931206	Nucks1	0	1	0	0	0	1	0	1	0	0	1	1	5	2	3	0.267493	0.296412	0.216631	0.643934	0.52527	0.455207
chr1	131976940	131981728	Slc45a3	0	1	0	0	0	1	0	1	0	0	1	1	5	2	3	0.267493	0.296412	0.216631	0.643934	0.52527	0.455207
chr1	132014391	132023651	Elk4	0	1	0	0	0	1	0	1	0	0	1	1	5	2	3	0.267493	0.296412	0.216631	0.643934	0.52527	0.455207
chr1	132028485	132067892	Mfsd4	0	1	0	0	0	1	0	1	0	0	1	1	5	2	3	0.267493	0.296412	0.216631	0.643934	0.52527	0.455207
chr1	132114935	132122435	Cdk18	0	1	0	0	0	1	0	1	0	0	1	1	5	2	3	0.267493	0.296412	0.216631	0.643934	0.52527	0.455207
chr1	132198184	132198184	Mir135b	0	1	0	0	0	1	0	1	0	0	1	1	5	2	3	0.267493	0.296412	0.216631	0.643934	0.52527	0.455207
chr1	132228221	132257382	Lemd1	0	0	0	0	0	1	0	1	0	0	1	1	4	1	3	0.485625	0.624998	0.216631	0.767835	0.738763	0.455207
chr1	132299276	132304792	Klhdc8a	0	0	0	0	0	1	0	1	0	0	1	1	4	1	3	0.485625	0.624998	0.216631	0.767835	0.738763	0.455207
chr1	132316229	132332381	Nuak2	0	1	0	0	0	1	1	1	0	0	1	1	6	2	4	0.115712	0.296412	0.054137	0.4463	0.52527	0.250204
chr1	132357505	132391183	Tmcc2	0	1	0	0	1	1	1	1	0	0	1	1	7	3	4	0.0381186	0.08884	0.054137	0.223825	0.307153	0.250204
chr1	132417605	132463511	Dstyk	0	1	0	0	0	1	1	1	0	0	1	1	6	2	4	0.115712	0.296412	0.054137	0.4463	0.52527	0.250204
chr1	132477508	132503792	Rbbp5	0	1	0	0	0	1	1	1	0	0	1	1	6	2	4	0.115712	0.296412	0.054137	0.4463	0.52527	0.250204
chr1	132507457	132508237	Tmem81	0	1	0	0	0	1	1	1	0	0	1	1	6	2	4	0.115712	0.296412	0.054137	0.4463	0.52527	0.250204
chr1	132515533	132533732	Cntn2	0	1	0	0	0	1	1	1	0	0	1	1	6	2	4	0.115712	0.296412	0.054137	0.4463	0.52527	0.250204
chr1	132570419	132642768	Nfasc	0	1	0	0	1	1	1	1	0	0	1	1	7	3	4	0.0381186	0.08884	0.054137	0.223825	0.307153	0.250204
chr1	132732826	132732826	Gm10538	0	0	0	0	0	1	1	1	0	0	1	1	5	1	4	0.267493	0.624998	0.054137	0.643934	0.738763	0.250204
chr1	132937198	132939391	Lrrn2	0	1	0	0	0	1	1	1	0	0	1	1	6	2	4	0.115712	0.296412	0.054137	0.4463	0.52527	0.250204
chr1	132991655	133025416	Mdm4	0	1	0	0	0	1	1	1	0	0	1	1	6	2	4	0.115712	0.296412	0.054137	0.4463	0.52527	0.250204
chr1	133066299	133106158	Pik3c2b	0	1	0	0	0	1	1	1	0	0	1	1	6	2	4	0.115712	0.296412	0.054137	0.4463	0.52527	0.250204
chr1	133131746	133136887	Ppp1r15b	0	0	0	0	0	1	1	1	0	0	1	1	5	1	4	0.267493	0.624998	0.054137	0.643934	0.738763	0.250204
chr1	133260054	133299035	Plekha6	0	0	0	0	0	1	1	1	0	0	1	1	5	1	4	0.267493	0.624998	0.054137	0.643934	0.738763	0.250204
chr1	133269808	133269808	Gm19461	0	0	0	0	0	1	1	1	0	0	1	1	5	1	4	0.267493	0.624998	0.054137	0.643934	0.738763	0.250204
chr1	133309886	133321650	Golt1a	0	1	0	0	0	1	1	1	0	0	1	1	6	2	4	0.115712	0.296412	0.054137	0.4463	0.52527	0.250204
chr1	133327249	133329645	Kiss1	1	0	0	0	0	1	1	1	0	0	1	1	6	2	4	0.115712	0.296412	0.054137	0.4463	0.52527	0.250204
chr1	133350636	133360138	Ren2	1	1	0	0	0	1	1	1	0	0	0	1	6	3	3	0.115712	0.08884	0.216631	0.4463	0.307153	0.455207
chr1	133350705	133360138	Ren1	1	1	0	0	0	1	1	1	0	0	0	1	6	3	3	0.115712	0.08884	0.216631	0.4463	0.307153	0.455207
chr1	133363763	133379389	Etnk2	0	1	0	0	0	1	1	1	0	0	0	1	5	2	3	0.267493	0.296412	0.216631	0.643934	0.52527	0.455207
chr1	133383650	133393270	Sox13	0	1	0	0	0	1	1	1	0	0	0	1	5	2	3	0.267493	0.296412	0.216631	0.643934	0.52527	0.455207
chr1	133604020	133610217	Snrpe	0	1	0	0	1	1	1	1	0	0	0	1	6	3	3	0.115712	0.08884	0.216631	0.4463	0.307153	0.455207
chr1	133621542	133647389	Zc3h11a	0	1	0	0	1	1	1	1	0	0	0	1	6	3	3	0.115712	0.08884	0.216631	0.4463	0.307153	0.455207
chr1	133656654	133659597	Zbed6	0	1	0	0	0	1	1	1	0	0	0	1	5	2	3	0.267493	0.296412	0.216631	0.643934	0.52527	0.455207
chr1	133679777	133688906	Lax1	0	1	0	0	0	1	1	1	0	0	0	1	5	2	3	0.267493	0.296412	0.216631	0.643934	0.52527	0.455207
chr1	133706690	133753281	Atp2b4	0	1	0	0	0	1	1	1	0	0	0	1	5	2	3	0.267493	0.296412	0.216631	0.643934	0.52527	0.455207
chr1	133726645	133726645	Mir6903	0	1	0	0	0	1	1	1	0	0	0	1	5	2	3	0.267493	0.296412	0.216631	0.643934	0.52527	0.455207
chr1	133897799	133907034	Optc	0	1	1	0	0	1	1	1	0	0	0	1	6	3	3	0.115712	0.08884	0.216631	0.4463	0.307153	0.455207
chr1	133912605	133915405	Prelp	0	1	1	0	0	1	1	1	0	0	0	1	6	3	3	0.115712	0.08884	0.216631	0.4463	0.307153	0.455207
chr1	134040223	134046625	Fmod	0	1	1	0	0	1	1	1	0	0	0	1	6	3	3	0.115712	0.08884	0.216631	0.4463	0.307153	0.455207
chr1	134077368	134079053	Btg2	0	1	0	0	0	1	1	1	0	0	0	1	5	2	3	0.267493	0.296412	0.216631	0.643934	0.52527	0.455207
chr1	134138747	134151379	Chit1	0	1	0	0	0	1	1	1	0	0	0	1	5	2	3	0.267493	0.296412	0.216631	0.643934	0.52527	0.455207
chr1	134182503	134189612	Chil1	0	1	0	0	0	1	1	1	0	0	0	1	5	2	3	0.267493	0.296412	0.216631	0.643934	0.52527	0.455207
chr1	134193503	134200411	Mybph	0	1	0	0	0	1	1	1	0	0	0	1	5	2	3	0.267493	0.296412	0.216631	0.643934	0.52527	0.455207
chr1	134202950	134234733	Adora1	0	1	0	0	0	1	1	1	0	0	0	1	5	2	3	0.267493	0.296412	0.216631	0.643934	0.52527	0.455207
chr1	134290055	134291795	Myog	0	1	0	0	0	1	1	1	0	0	0	1	5	2	3	0.267493	0.296412	0.216631	0.643934	0.52527	0.455207
chr1	134299077	134332523	Ppfia4	0	1	0	0	0	1	1	1	0	0	0	1	5	2	3	0.267493	0.296412	0.216631	0.643934	0.52527	0.455207
chr1	134348008	134361870	Tmem183a	0	1	0	0	1	1	1	1	0	0	0	1	6	3	3	0.115712	0.08884	0.216631	0.4463	0.307153	0.455207
chr1	134386217	134390931	4933406M09Rik	0	1	0	0	1	1	1	1	0	0	0	1	6	3	3	0.115712	0.08884	0.216631	0.4463	0.307153	0.455207
chr1	134406038	134411079	Cyb5r1	0	1	0	0	1	1	1	1	0	0	0	1	6	3	3	0.115712	0.08884	0.216631	0.4463	0.307153	0.455207
chr1	134423014	134431658	Adipor1	0	1	0	0	1	1	1	1	0	0	0	1	6	3	3	0.115712	0.08884	0.216631	0.4463	0.307153	0.455207
chr1	134458471	134489458	Klhl12	0	1	0	0	1	1	1	1	0	0	0	1	6	3	3	0.115712	0.08884	0.216631	0.4463	0.307153	0.455207
chr1	134494683	134506321	Rabif	1	1	0	0	1	1	1	1	0	0	0	1	7	4	3	0.0381186	0.0150819	0.216631	0.223825	0.100194	0.455207
chr1	134540984	134547022	Mgat4e	1	1	0	0	0	1	1	1	0	0	0	1	6	3	3	0.115712	0.08884	0.216631	0.4463	0.307153	0.455207
chr1	134560338	134631374	Kdm5b	0	1	0	0	0	1	1	1	0	0	0	1	5	2	3	0.267493	0.296412	0.216631	0.643934	0.52527	0.455207
chr1	134740851	134747681	Syt2	0	1	0	0	0	1	1	1	0	0	0	1	5	2	3	0.267493	0.296412	0.216631	0.643934	0.52527	0.455207
chr1	134765942	134955782	Ppp1r12b	0	0	0	0	0	1	1	1	0	0	0	1	4	1	3	0.485625	0.624998	0.216631	0.767835	0.738763	0.455207
chr1	134967789	134973946	Ube2t	1	1	0	0	1	1	1	1	0	0	0	1	7	4	3	0.0381186	0.0150819	0.216631	0.223825	0.100194	0.455207
chr1	134986935	135105140	Lgr6	0	1	0	0	0	1	1	1	0	0	0	1	5	2	3	0.267493	0.296412	0.216631	0.643934	0.52527	0.455207
chr1	135108623	135127072	Ptprv	0	1	0	0	0	1	1	1	0	0	0	1	5	2	3	0.267493	0.296412	0.216631	0.643934	0.52527	0.455207
chr1	135133801	135143254	Ptpn7	0	1	0	0	0	1	1	1	0	0	0	1	5	2	3	0.267493	0.296412	0.216631	0.643934	0.52527	0.455207
chr1	135146977	135155271	Arl8a	0	1	0	0	0	1	1	1	0	0	0	1	5	2	3	0.267493	0.296412	0.216631	0.643934	0.52527	0.455207
chr1	135160879	135167504	Gpr37l1	0	0	0	0	0	1	1	1	0	0	0	1	4	1	3	0.485625	0.624998	0.216631	0.767835	0.738763	0.455207
chr1	135254265	135257774	Elf3	1	1	0	0	0	1	1	1	0	0	0	1	6	3	3	0.115712	0.08884	0.216631	0.4463	0.307153	0.455207
chr1	135262970	135284008	Rnpep	0	1	0	0	1	1	1	1	0	0	0	1	6	3	3	0.115712	0.08884	0.216631	0.4463	0.307153	0.455207
chr1	135301917	135313719	Timm17a	1	1	0	0	0	1	1	1	0	0	0	1	6	3	3	0.115712	0.08884	0.216631	0.4463	0.307153	0.455207
chr1	135325009	135366108	Lmod1	0	0	0	0	0	1	1	1	0	0	0	1	4	1	3	0.485625	0.624998	0.216631	0.767835	0.738763	0.455207
chr1	135371949	135374961	Shisa4	0	1	0	0	0	1	1	1	0	0	0	1	5	2	3	0.267493	0.296412	0.216631	0.643934	0.52527	0.455207
chr1	135385366	135430430	Ipo9	1	1	0	0	0	1	1	1	0	0	0	1	6	3	3	0.115712	0.08884	0.216631	0.4463	0.307153	0.455207
chr1	135441683	135585320	Nav1	0	1	0	0	0	1	1	1	0	0	0	1	5	2	3	0.267493	0.296412	0.216631	0.643934	0.52527	0.455207
chr1	135454683	135454683	Mir1231	0	1	0	0	0	1	1	1	0	0	0	1	5	2	3	0.267493	0.296412	0.216631	0.643934	0.52527	0.455207
chr1	135739400	135751120	Csrp1	0	1	0	0	0	1	1	1	0	0	0	1	5	2	3	0.267493	0.296412	0.216631	0.643934	0.52527	0.455207
chr1	135766448	135766826	Phlda3	0	1	0	0	0	1	1	1	0	0	0	1	5	2	3	0.267493	0.296412	0.216631	0.643934	0.52527	0.455207
chr1	135802612	135809733	Tnni1	1	1	0	0	0	1	1	1	0	0	0	1	6	3	3	0.115712	0.08884	0.216631	0.4463	0.307153	0.455207
chr1	135818978	135832317	Lad1	0	1	0	0	0	1	1	1	0	0	0	1	5	2	3	0.267493	0.296412	0.216631	0.643934	0.52527	0.455207
chr1	135836372	135852072	Tnnt2	0	0	0	0	0	1	1	1	0	0	0	1	4	1	3	0.485625	0.624998	0.216631	0.767835	0.738763	0.455207
chr1	135875629	135919012	Pkp1	0	1	0	0	0	1	1	1	0	0	0	1	5	2	3	0.267493	0.296412	0.216631	0.643934	0.52527	0.455207
chr1	135954023	136006342	Igfn1	0	1	0	0	0	1	1	1	0	0	0	1	5	2	3	0.267493	0.296412	0.216631	0.643934	0.52527	0.455207
chr1	136018541	136034220	Tmem9	0	1	0	0	0	1	1	1	0	0	0	1	5	2	3	0.267493	0.296412	0.216631	0.643934	0.52527	0.455207
chr1	136050803	136051370	Ascl5	0	0	1	0	0	1	1	1	0	0	0	1	5	2	3	0.267493	0.296412	0.216631	0.643934	0.52527	0.455207
chr1	136052900	136119130	Cacna1s	0	1	0	0	0	1	1	1	0	0	0	1	5	2	3	0.267493	0.296412	0.216631	0.643934	0.52527	0.455207
chr1	136131183	136131183	Gm15850	0	1	0	0	0	1	1	1	0	0	0	1	5	2	3	0.267493	0.296412	0.216631	0.643934	0.52527	0.455207
chr1	136131721	136174091	Kif21b	0	1	0	0	0	1	1	1	0	0	0	1	5	2	3	0.267493	0.296412	0.216631	0.643934	0.52527	0.455207
chr1	136214325	136234105	5730559C18Rik	0	1	0	0	1	1	1	1	0	0	0	1	6	3	3	0.115712	0.08884	0.216631	0.4463	0.307153	0.455207
chr1	136259796	136260873	Gpr25	0	1	0	0	0	1	1	1	0	0	0	1	5	2	3	0.267493	0.296412	0.216631	0.643934	0.52527	0.455207
chr1	136270841	136345437	Camsap2	0	1	0	0	0	1	1	1	1	1	0	1	7	2	5	0.0381186	0.296412	0.00595323	0.223825	0.52527	0.063963
chr1	136415519	136415519	9230116N13Rik	0	1	0	0	0	1	1	1	0	1	0	1	6	2	4	0.115712	0.296412	0.054137	0.4463	0.52527	0.250204
chr1	136416592	136440016	Ddx59	0	1	0	0	0	1	1	1	0	1	0	1	6	2	4	0.115712	0.296412	0.054137	0.4463	0.52527	0.250204
chr1	136467957	136527616	Kif14	0	1	1	0	0	1	1	1	0	1	0	1	7	3	4	0.0381186	0.08884	0.054137	0.223825	0.307153	0.250204
chr1	136625285	136627967	Zfp281	0	1	0	0	0	1	1	1	1	1	0	1	7	2	5	0.0381186	0.296412	0.00595323	0.223825	0.52527	0.063963
chr1	136690805	136690805	Gm19705	0	1	0	0	0	1	1	1	1	1	0	1	7	2	5	0.0381186	0.296412	0.00595323	0.223825	0.52527	0.063963
chr1	136725728	136725728	Platr22	0	1	0	0	0	1	1	1	0	1	0	1	6	2	4	0.115712	0.296412	0.054137	0.4463	0.52527	0.250204
chr1	136845462	136960290	Nr5a2	0	1	0	0	0	1	1	1	0	1	0	1	6	2	4	0.115712	0.296412	0.054137	0.4463	0.52527	0.250204
chr1	137966541	137966541	Mir181a-1	0	1	0	0	0	1	1	1	0	1	0	1	6	2	4	0.115712	0.296412	0.054137	0.4463	0.52527	0.250204
chr1	137966718	137966718	Mir181b-1	0	1	0	0	0	1	1	1	0	1	0	1	6	2	4	0.115712	0.296412	0.054137	0.4463	0.52527	0.250204
chr1	138064505	138175087	Ptprc	0	1	0	0	0	1	1	1	0	1	0	1	6	2	4	0.115712	0.296412	0.054137	0.4463	0.52527	0.250204
chr1	138273765	138287960	Atp6v1g3	0	1	0	0	0	1	1	1	0	1	0	1	6	2	4	0.115712	0.296412	0.054137	0.4463	0.52527	0.250204
chr1	138486999	138561759	Nek7	0	1	0	0	0	1	1	1	0	1	0	1	6	2	4	0.115712	0.296412	0.054137	0.4463	0.52527	0.250204
chr1	138682075	138682075	Gm5833	0	1	0	0	0	1	1	1	0	1	0	1	6	2	4	0.115712	0.296412	0.054137	0.4463	0.52527	0.250204
chr1	138828653	138847203	Lhx9	0	1	0	0	0	1	1	1	0	1	0	1	6	2	4	0.115712	0.296412	0.054137	0.4463	0.52527	0.250204
chr1	138852101	138856817	2310009B15Rik	0	1	0	0	0	1	1	1	0	1	0	1	6	2	4	0.115712	0.296412	0.054137	0.4463	0.52527	0.250204
chr1	138963868	139170298	Dennd1b	0	1	0	0	0	1	1	1	0	1	0	1	6	2	4	0.115712	0.296412	0.054137	0.4463	0.52527	0.250204
chr1	138979246	138979246	4930596I21Rik	0	1	0	0	0	1	1	1	0	1	0	1	6	2	4	0.115712	0.296412	0.054137	0.4463	0.52527	0.250204
chr1	139198571	139376910	Crb1	0	1	0	0	0	1	1	1	0	1	0	1	6	2	4	0.115712	0.296412	0.054137	0.4463	0.52527	0.250204
chr1	139402852	139402852	4933436E23Rik	0	1	0	0	0	1	1	1	0	1	0	1	6	2	4	0.115712	0.296412	0.054137	0.4463	0.52527	0.250204
chr1	139423150	139447530	Zbtb41	0	1	0	0	0	1	1	1	0	1	0	1	6	2	4	0.115712	0.296412	0.054137	0.4463	0.52527	0.250204
chr1	139454931	139493750	Aspm	0	1	0	0	0	1	1	1	0	1	0	1	6	2	4	0.115712	0.296412	0.054137	0.4463	0.52527	0.250204
chr1	139501745	139523427	F13b	0	1	0	0	0	1	1	1	0	1	0	1	6	2	4	0.115712	0.296412	0.054137	0.4463	0.52527	0.250204
chr1	139547699	139560158	Cfhr1	0	1	0	0	0	1	1	1	0	1	0	1	6	2	4	0.115712	0.296412	0.054137	0.4463	0.52527	0.250204
chr1	139698094	139781168	Gm4788	0	1	0	0	0	1	1	1	0	1	0	1	6	2	4	0.115712	0.296412	0.054137	0.4463	0.52527	0.250204
chr1	139810822	139858627	Cfhr2	0	1	0	0	0	1	1	1	0	1	0	1	6	2	4	0.115712	0.296412	0.054137	0.4463	0.52527	0.250204
chr1	140086325	140183276	Cfh	0	1	0	0	0	1	1	1	0	1	0	1	6	2	4	0.115712	0.296412	0.054137	0.4463	0.52527	0.250204
chr1	140246256	140609712	Kcnt2	0	1	0	0	0	1	1	1	0	1	0	1	6	2	4	0.115712	0.296412	0.054137	0.4463	0.52527	0.250204
chr1	140656402	140656402	4930590L20Rik	0	1	0	0	0	1	1	1	0	1	0	1	6	2	4	0.115712	0.296412	0.054137	0.4463	0.52527	0.250204
chr1	143608520	143702624	Cdc73	0	1	0	0	0	1	1	1	0	1	0	1	6	2	4	0.115712	0.296412	0.054137	0.4463	0.52527	0.250204
chr1	143646127	143647396	B3galt2	0	1	0	0	0	1	1	1	0	1	0	1	6	2	4	0.115712	0.296412	0.054137	0.4463	0.52527	0.250204
chr1	143739660	143746639	Glrx2	0	1	0	0	0	1	1	1	0	1	0	1	6	2	4	0.115712	0.296412	0.054137	0.4463	0.52527	0.250204
chr1	143757741	143771005	Trove2	0	1	0	0	0	1	1	1	0	1	0	1	6	2	4	0.115712	0.296412	0.054137	0.4463	0.52527	0.250204
chr1	143777400	143806728	Uchl5	0	1	0	0	0	1	1	1	0	1	0	1	6	2	4	0.115712	0.296412	0.054137	0.4463	0.52527	0.250204
chr1	144001679	144004118	Rgs2	0	1	0	0	0	1	1	1	0	1	0	1	6	2	4	0.115712	0.296412	0.054137	0.4463	0.52527	0.250204
chr1	144139500	144171481	Rgs13	0	1	0	0	0	1	1	1	0	1	0	1	6	2	4	0.115712	0.296412	0.054137	0.4463	0.52527	0.250204
chr1	144245301	144249037	Rgs1	0	1	0	0	0	1	1	1	0	1	0	1	6	2	4	0.115712	0.296412	0.054137	0.4463	0.52527	0.250204
chr1	144519689	144567667	Rgs21	0	1	0	0	0	1	1	1	0	1	0	1	6	2	4	0.115712	0.296412	0.054137	0.4463	0.52527	0.250204
chr1	144753811	144775241	Rgs18	0	1	0	0	0	1	1	1	0	1	0	1	6	2	4	0.115712	0.296412	0.054137	0.4463	0.52527	0.250204
chr1	146514717	146902117	Brinp3	0	1	0	0	0	1	1	1	0	1	0	1	6	2	4	0.115712	0.296412	0.054137	0.4463	0.52527	0.250204
chr1	149830060	149932690	Pla2g4a	0	1	0	0	0	1	1	1	0	1	0	1	6	2	4	0.115712	0.296412	0.054137	0.4463	0.52527	0.250204
chr1	150052202	150052202	Mir7652	0	1	0	0	0	1	1	1	0	1	0	1	6	2	4	0.115712	0.296412	0.054137	0.4463	0.52527	0.250204
chr1	150099874	150099874	Ptgs2os	0	1	0	0	1	1	1	1	0	1	0	1	7	3	4	0.0381186	0.08884	0.054137	0.223825	0.307153	0.250204
chr1	150100223	150105782	Ptgs2	0	1	0	0	1	1	1	1	0	1	0	1	7	3	4	0.0381186	0.08884	0.054137	0.223825	0.307153	0.250204
chr1	150164948	150164948	Ptgs2os2	0	1	0	0	1	1	1	1	0	1	0	1	7	3	4	0.0381186	0.08884	0.054137	0.223825	0.307153	0.250204
chr1	150328339	150333502	Pdc	0	1	0	0	1	1	1	1	0	1	0	1	7	3	4	0.0381186	0.08884	0.054137	0.223825	0.307153	0.250204
chr1	150346771	150346771	2310030A07Rik	0	1	0	0	1	1	1	1	0	1	0	1	7	3	4	0.0381186	0.08884	0.054137	0.223825	0.307153	0.250204
chr1	150362820	150390334	BC003331	0	1	0	0	1	1	1	1	0	1	0	1	7	3	4	0.0381186	0.08884	0.054137	0.223825	0.307153	0.250204
chr1	150392943	150449787	Tpr	0	1	0	0	1	1	1	1	0	1	0	1	7	3	4	0.0381186	0.08884	0.054137	0.223825	0.307153	0.250204
chr1	150449983	150465573	Prg4	0	1	0	0	1	1	1	1	0	1	0	1	7	3	4	0.0381186	0.08884	0.054137	0.223825	0.307153	0.250204
chr1	150563526	150993051	Hmcn1	0	1	0	0	1	1	1	1	0	1	0	1	7	3	4	0.0381186	0.08884	0.054137	0.223825	0.307153	0.250204
chr1	151144095	151144095	C730036E19Rik	0	1	0	0	0	1	1	1	1	1	0	1	7	2	5	0.0381186	0.296412	0.00595323	0.223825	0.52527	0.063963
chr1	151350998	151363365	Ivns1abp	0	1	0	0	0	1	1	1	0	1	0	1	6	2	4	0.115712	0.296412	0.054137	0.4463	0.52527	0.250204
chr1	151368458	151423560	Swt1	0	1	0	0	0	1	1	1	0	1	0	1	6	2	4	0.115712	0.296412	0.054137	0.4463	0.52527	0.250204
chr1	151428876	151457934	Trmt1l	0	1	0	0	0	1	1	1	0	1	0	1	6	2	4	0.115712	0.296412	0.054137	0.4463	0.52527	0.250204
chr1	151442450	151442450	Mir7682	0	1	0	0	0	1	1	1	0	1	0	1	6	2	4	0.115712	0.296412	0.054137	0.4463	0.52527	0.250204
chr1	151471315	151478623	Rnf2	0	1	0	0	0	1	1	1	0	1	0	1	6	2	4	0.115712	0.296412	0.054137	0.4463	0.52527	0.250204
chr1	151571529	151718346	Fam129a	0	1	0	0	0	1	1	1	0	1	0	1	6	2	4	0.115712	0.296412	0.054137	0.4463	0.52527	0.250204
chr1	151755566	151818713	Edem3	0	0	0	0	0	1	1	1	0	1	0	1	5	1	4	0.267493	0.624998	0.054137	0.643934	0.738763	0.250204
chr1	151893393	152006638	1700025G04Rik	0	1	0	0	1	1	1	1	0	1	0	1	7	3	4	0.0381186	0.08884	0.054137	0.223825	0.307153	0.250204
chr1	152371262	152386584	Tsen15	0	1	0	0	1	1	1	1	0	1	0	1	7	3	4	0.0381186	0.08884	0.054137	0.223825	0.307153	0.250204
chr1	152400137	152508788	Colgalt2	0	0	0	0	0	1	1	1	0	1	0	1	5	1	4	0.267493	0.624998	0.054137	0.643934	0.738763	0.250204
chr1	152519008	152625010	Rgl1	0	1	0	0	1	1	1	1	0	1	0	1	7	3	4	0.0381186	0.08884	0.054137	0.223825	0.307153	0.250204
chr1	152756222	152757347	Apobec4	0	1	0	0	0	1	1	1	1	1	0	1	7	2	5	0.0381186	0.296412	0.00595323	0.223825	0.52527	0.063963
chr1	152766724	152774322	Arpc5	0	1	0	0	0	1	1	1	1	1	0	1	7	2	5	0.0381186	0.296412	0.00595323	0.223825	0.52527	0.063963
chr1	152808031	152836114	Ncf2	0	1	0	0	1	1	1	1	1	1	0	1	8	3	5	0.00919491	0.08884	0.00595323	0.0930163	0.307153	0.063963
chr1	152839271	152902537	Smg7	0	1	0	0	1	1	1	1	1	1	0	1	8	3	5	0.00919491	0.08884	0.00595323	0.0930163	0.307153	0.063963
chr1	152955108	153115670	Nmnat2	0	1	0	0	0	1	1	1	0	1	0	1	6	2	4	0.115712	0.296412	0.054137	0.4463	0.52527	0.250204
chr1	153124029	153185987	Lamc2	0	1	0	0	0	1	1	1	1	1	0	1	7	2	5	0.0381186	0.296412	0.00595323	0.223825	0.52527	0.063963
chr1	153221472	153332539	Lamc1	0	1	0	0	0	1	1	1	1	1	0	1	7	2	5	0.0381186	0.296412	0.00595323	0.223825	0.52527	0.063963
chr1	153414233	153414233	E330020D12Rik	0	1	0	0	0	1	1	1	1	1	0	1	7	2	5	0.0381186	0.296412	0.00595323	0.223825	0.52527	0.063963
chr1	153425223	153452464	Shcbp1l	0	1	0	0	0	1	1	1	1	1	0	1	7	2	5	0.0381186	0.296412	0.00595323	0.223825	0.52527	0.063963
chr1	153456068	153483850	Dhx9	0	1	0	0	0	1	1	1	1	1	0	1	7	2	5	0.0381186	0.296412	0.00595323	0.223825	0.52527	0.063963
chr1	153503372	153545330	Npl	0	1	0	0	0	1	1	1	1	1	0	1	7	2	5	0.0381186	0.296412	0.00595323	0.223825	0.52527	0.063963
chr1	153667927	153692907	Rgs8	0	1	0	0	0	1	1	1	1	1	0	1	7	2	5	0.0381186	0.296412	0.00595323	0.223825	0.52527	0.063963
chr1	153737829	153737829	C230024C17Rik	0	1	0	0	0	1	1	1	1	1	0	1	7	2	5	0.0381186	0.296412	0.00595323	0.223825	0.52527	0.063963
chr1	153740468	153743855	Rgs16	0	1	0	0	0	1	1	1	1	1	0	1	7	2	5	0.0381186	0.296412	0.00595323	0.223825	0.52527	0.063963
chr1	153753739	153762290	Rnasel	0	1	0	0	0	1	1	1	1	1	0	1	7	2	5	0.0381186	0.296412	0.00595323	0.223825	0.52527	0.063963
chr1	153781688	153844114	Rgsl1	0	1	0	0	0	1	1	1	1	1	0	1	7	2	5	0.0381186	0.296412	0.00595323	0.223825	0.52527	0.063963
chr1	153850343	153851126	Teddm2	0	1	0	0	0	1	1	1	1	1	0	1	7	2	5	0.0381186	0.296412	0.00595323	0.223825	0.52527	0.063963
chr1	153874446	153875367	Teddm1b	0	1	0	0	0	1	1	1	1	1	0	1	7	2	5	0.0381186	0.296412	0.00595323	0.223825	0.52527	0.063963
chr1	153891791	153892709	Teddm1a	0	1	0	0	0	1	1	1	1	1	0	1	7	2	5	0.0381186	0.296412	0.00595323	0.223825	0.52527	0.063963
chr1	153900036	153900036	Mir8114	0	1	0	0	0	1	1	1	1	1	0	1	7	2	5	0.0381186	0.296412	0.00595323	0.223825	0.52527	0.063963
chr1	153902946	153908182	Glul	0	1	0	0	0	1	1	1	1	1	0	1	7	2	5	0.0381186	0.296412	0.00595323	0.223825	0.52527	0.063963
chr1	154204096	154205674	Zfp648	0	1	0	0	0	1	1	1	1	1	0	1	7	2	5	0.0381186	0.296412	0.00595323	0.223825	0.52527	0.063963
chr1	154256906	154256906	4930452N14Rik	0	1	0	0	0	1	1	1	1	1	0	1	7	2	5	0.0381186	0.296412	0.00595323	0.223825	0.52527	0.063963
chr1	154270416	154270416	4930532M18Rik	0	1	0	0	0	1	1	1	1	1	0	1	7	2	5	0.0381186	0.296412	0.00595323	0.223825	0.52527	0.063963
chr1	154398392	154725919	Cacna1e	0	1	0	0	0	1	1	1	0	1	0	1	6	2	4	0.115712	0.296412	0.054137	0.4463	0.52527	0.250204
chr1	155098503	155099430	Ier5	0	1	0	0	0	1	1	1	0	1	0	1	6	2	4	0.115712	0.296412	0.054137	0.4463	0.52527	0.250204
chr1	155129266	155146686	Mr1	0	1	0	0	0	1	1	1	0	1	0	1	6	2	4	0.115712	0.296412	0.054137	0.4463	0.52527	0.250204
chr1	155158892	155202016	Stx6	0	1	0	0	0	1	1	1	0	1	0	1	6	2	4	0.115712	0.296412	0.054137	0.4463	0.52527	0.250204
chr1	155281009	155417234	Xpr1	0	1	0	0	0	1	1	1	0	1	0	1	6	2	4	0.115712	0.296412	0.054137	0.4463	0.52527	0.250204
chr1	155527111	155527111	Gm5532	0	1	0	0	0	1	1	1	0	1	0	1	6	2	4	0.115712	0.296412	0.054137	0.4463	0.52527	0.250204
chr1	155558637	155687103	Acbd6	0	1	0	0	0	1	1	1	0	1	0	1	6	2	4	0.115712	0.296412	0.054137	0.4463	0.52527	0.250204
chr1	155702221	155741877	Lhx4	0	1	0	0	0	1	1	1	0	1	0	1	6	2	4	0.115712	0.296412	0.054137	0.4463	0.52527	0.250204
chr1	155778842	155812799	Qsox1	0	1	0	0	0	1	1	1	1	1	0	1	7	2	5	0.0381186	0.296412	0.00595323	0.223825	0.52527	0.063963
chr1	155848562	155962547	Cep350	0	1	0	0	0	1	1	1	0	1	0	1	6	2	4	0.115712	0.296412	0.054137	0.4463	0.52527	0.250204
chr1	156006924	156036235	Tor1aip1	0	1	0	0	0	1	1	1	0	1	0	1	6	2	4	0.115712	0.296412	0.054137	0.4463	0.52527	0.250204
chr1	156051877	156065458	Tor1aip2	0	1	0	0	1	1	1	1	0	1	0	1	7	3	4	0.0381186	0.08884	0.054137	0.223825	0.307153	0.250204
chr1	156078896	156080044	Fam163a	0	1	0	0	1	1	1	1	0	1	0	1	7	3	4	0.0381186	0.08884	0.054137	0.223825	0.307153	0.250204
chr1	156255573	156302598	Tdrd5	0	1	0	0	1	1	1	1	0	1	0	1	7	3	4	0.0381186	0.08884	0.054137	0.223825	0.307153	0.250204
chr1	156310787	156326138	Nphs2	0	1	0	0	1	1	1	1	0	1	0	1	7	3	4	0.0381186	0.08884	0.054137	0.223825	0.307153	0.250204
chr1	156431058	156466768	Soat1	0	1	0	0	1	1	1	1	0	1	0	1	7	3	4	0.0381186	0.08884	0.054137	0.223825	0.307153	0.250204
chr1	156559048	156642716	Abl2	0	1	0	0	0	1	1	1	0	1	0	1	6	2	4	0.115712	0.296412	0.054137	0.4463	0.52527	0.250204
chr1	156655692	156674305	Tor3a	0	1	0	0	1	1	1	1	0	1	0	1	7	3	4	0.0381186	0.08884	0.054137	0.223825	0.307153	0.250204
chr1	156681410	156706044	Fam20b	0	1	0	0	0	1	1	1	0	1	0	1	6	2	4	0.115712	0.296412	0.054137	0.4463	0.52527	0.250204
chr1	156809163	156939626	Ralgps2	0	0	0	0	0	1	1	1	1	1	0	1	6	1	5	0.115712	0.624998	0.00595323	0.4463	0.738763	0.063963
chr1	156844605	156860602	Angptl1	0	0	0	1	0	1	1	1	0	1	0	1	6	2	4	0.115712	0.296412	0.054137	0.4463	0.52527	0.250204
chr1	157099342	157108569	Tex35	0	1	0	0	0	1	0	1	1	1	0	1	6	2	4	0.115712	0.296412	0.054137	0.4463	0.52527	0.250204
chr1	157140710	157411938	Rasal2	0	1	0	0	0	1	0	1	1	1	0	1	6	2	4	0.115712	0.296412	0.054137	0.4463	0.52527	0.250204
chr1	157420236	157420236	2810025M15Rik	0	1	0	0	0	1	0	1	0	1	0	1	5	2	3	0.267493	0.296412	0.216631	0.643934	0.52527	0.455207
chr1	157458595	157488511	BC026585	0	1	0	0	0	1	0	1	0	1	0	1	5	2	3	0.267493	0.296412	0.216631	0.643934	0.52527	0.455207
chr1	157529223	157568424	Sec16b	0	1	0	0	0	1	0	1	0	1	0	1	5	2	3	0.267493	0.296412	0.216631	0.643934	0.52527	0.455207
chr1	158246197	158295694	Brinp2	0	1	0	0	0	1	0	1	0	1	0	1	5	2	3	0.267493	0.296412	0.216631	0.643934	0.52527	0.455207
chr1	158362582	158688750	Astn1	0	1	0	0	0	1	0	1	0	1	0	1	5	2	3	0.267493	0.296412	0.216631	0.643934	0.52527	0.455207
chr1	158505733	158505733	Mir488	0	1	0	0	0	1	0	1	0	1	0	1	5	2	3	0.267493	0.296412	0.216631	0.643934	0.52527	0.455207
chr1	158714945	158957438	Pappa2	0	1	0	0	0	1	0	1	0	1	0	1	5	2	3	0.267493	0.296412	0.216631	0.643934	0.52527	0.455207
chr1	159232437	159344838	Rfwd2	0	1	0	0	0	1	0	1	0	1	0	0	4	2	2	0.485625	0.296412	0.508895	0.767835	0.52527	0.647851
chr1	159340423	159340423	Mir1843b	0	1	0	0	0	1	0	1	0	1	0	0	4	2	2	0.485625	0.296412	0.508895	0.767835	0.52527	0.647851
chr1	159340424	159340424	Scarna3a	0	1	0	0	0	1	0	1	0	1	0	0	4	2	2	0.485625	0.296412	0.508895	0.767835	0.52527	0.647851
chr1	159850046	159924213	Tnr	0	1	0	0	1	1	0	1	0	1	0	0	5	3	2	0.267493	0.08884	0.508895	0.643934	0.307153	0.647851
chr1	160072782	160075461	4930523C07Rik	0	1	0	0	0	1	0	1	1	1	0	0	5	2	3	0.267493	0.296412	0.216631	0.643934	0.52527	0.455207
chr1	160077918	160077985	4930562F07Rik	0	1	0	0	0	1	0	1	1	1	0	0	5	2	3	0.267493	0.296412	0.216631	0.643934	0.52527	0.455207
chr1	160086030	160147855	Tnn	0	1	0	0	0	1	0	1	0	1	0	1	5	2	3	0.267493	0.296412	0.216631	0.643934	0.52527	0.455207
chr1	160195266	160199610	Mrps14	0	1	0	0	0	1	0	1	0	1	0	1	5	2	3	0.267493	0.296412	0.216631	0.643934	0.52527	0.455207
chr1	160203566	160212667	Cacybp	0	1	0	0	0	1	0	1	0	1	0	1	5	2	3	0.267493	0.296412	0.216631	0.643934	0.52527	0.455207
chr1	160224215	160740889	Rabgap1l	0	1	0	0	0	1	0	1	0	1	0	1	5	2	3	0.267493	0.296412	0.216631	0.643934	0.52527	0.455207
chr1	160295972	160295972	Mir1927	0	1	0	0	0	1	0	1	0	1	0	1	5	2	3	0.267493	0.296412	0.216631	0.643934	0.52527	0.455207
chr1	160576667	160577753	Gpr52	0	1	0	0	0	1	0	1	0	1	0	1	5	2	3	0.267493	0.296412	0.216631	0.643934	0.52527	0.455207
chr1	160930113	160967797	Rc3h1	0	1	0	0	0	1	0	1	0	1	0	1	5	2	3	0.267493	0.296412	0.216631	0.643934	0.52527	0.455207
chr1	160987542	161002463	Serpinc1	0	1	0	0	0	1	0	1	0	1	0	1	5	2	3	0.267493	0.296412	0.216631	0.643934	0.52527	0.455207
chr1	161019920	161032733	Zbtb37	0	1	0	0	0	1	0	1	0	1	0	1	5	2	3	0.267493	0.296412	0.216631	0.643934	0.52527	0.455207
chr1	161038156	161038156	Snord47	0	1	0	0	0	1	0	1	0	1	0	1	5	2	3	0.267493	0.296412	0.216631	0.643934	0.52527	0.455207
chr1	161038537	161038537	Gas5	0	1	0	0	0	1	0	1	0	1	0	1	5	2	3	0.267493	0.296412	0.216631	0.643934	0.52527	0.455207
chr1	161041715	161070116	Dars2	0	1	0	0	0	1	0	1	0	1	0	1	5	2	3	0.267493	0.296412	0.216631	0.643934	0.52527	0.455207
chr1	161074759	161086724	Cenpl	0	1	0	0	0	1	0	1	0	1	0	1	5	2	3	0.267493	0.296412	0.216631	0.643934	0.52527	0.455207
chr1	161090426	161130396	Klhl20	0	1	0	0	0	1	0	1	0	1	0	1	5	2	3	0.267493	0.296412	0.216631	0.643934	0.52527	0.455207
chr1	161142766	161164191	Ankrd45	0	1	0	0	0	1	0	1	0	1	0	1	5	2	3	0.267493	0.296412	0.216631	0.643934	0.52527	0.455207
chr1	161157098	161159186	4930469G21Rik	0	1	0	0	0	1	0	1	0	1	0	1	5	2	3	0.267493	0.296412	0.216631	0.643934	0.52527	0.455207
chr1	161241720	161251210	Prdx6	0	1	0	0	0	1	0	1	0	1	0	1	5	2	3	0.267493	0.296412	0.216631	0.643934	0.52527	0.455207
chr1	161395581	161417338	Tnfsf4	0	1	0	0	0	1	0	1	0	1	0	1	5	2	3	0.267493	0.296412	0.216631	0.643934	0.52527	0.455207
chr1	161494712	161503804	Tnfsf18	0	1	0	0	0	1	0	1	1	1	0	1	6	2	4	0.115712	0.296412	0.054137	0.4463	0.52527	0.250204
chr1	161781575	161788285	Fasl	0	1	0	0	0	1	0	1	1	1	0	1	6	2	4	0.115712	0.296412	0.054137	0.4463	0.52527	0.250204
chr1	161818365	161876372	Suco	0	1	0	0	0	1	0	1	1	1	0	1	6	2	4	0.115712	0.296412	0.054137	0.4463	0.52527	0.250204
chr1	161942389	161979506	4930558K02Rik	0	1	0	0	0	1	0	1	1	1	0	1	6	2	4	0.115712	0.296412	0.054137	0.4463	0.52527	0.250204
chr1	161970450	161971344	Pigc	0	1	0	0	0	1	0	1	1	1	0	1	6	2	4	0.115712	0.296412	0.054137	0.4463	0.52527	0.250204
chr1	161992021	162477823	Dnm3	0	1	0	0	0	1	0	1	0	1	0	1	5	2	3	0.267493	0.296412	0.216631	0.643934	0.52527	0.455207
chr1	162016485	162016485	2810442N19Rik	0	1	0	0	0	1	0	1	1	1	0	1	6	2	4	0.115712	0.296412	0.054137	0.4463	0.52527	0.250204
chr1	162217923	162217923	Mir199a-2	0	1	0	0	0	1	0	1	0	1	0	1	5	2	3	0.267493	0.296412	0.216631	0.643934	0.52527	0.455207
chr1	162223477	162223477	Mir214	0	1	0	0	0	1	0	1	0	1	0	1	5	2	3	0.267493	0.296412	0.216631	0.643934	0.52527	0.455207
chr1	162225550	162225550	Dnm3os	0	1	0	0	0	1	0	1	0	1	0	1	5	2	3	0.267493	0.296412	0.216631	0.643934	0.52527	0.455207
chr1	162534275	162548256	Mettl13	0	1	0	0	0	1	0	1	0	1	0	1	5	2	3	0.267493	0.296412	0.216631	0.643934	0.52527	0.455207
chr1	162574350	162597077	Vamp4	0	1	0	0	0	1	0	1	0	1	0	1	5	2	3	0.267493	0.296412	0.216631	0.643934	0.52527	0.455207
chr1	162639263	162649201	Myoc	0	1	0	0	0	1	0	1	0	1	0	1	5	2	3	0.267493	0.296412	0.216631	0.643934	0.52527	0.455207
chr1	162647447	162658115	7420461P10Rik	0	1	0	0	0	1	0	1	0	1	0	1	5	2	3	0.267493	0.296412	0.216631	0.643934	0.52527	0.455207
chr1	162673401	162724815	Prrc2c	0	1	0	0	0	1	0	1	0	1	0	1	5	2	3	0.267493	0.296412	0.216631	0.643934	0.52527	0.455207
chr1	162793957	162809921	Fmo4	0	1	0	0	0	1	0	1	0	1	0	1	5	2	3	0.267493	0.296412	0.216631	0.643934	0.52527	0.455207
chr1	162829971	162859556	Fmo1	0	1	0	0	0	1	0	1	0	1	0	1	5	2	3	0.267493	0.296412	0.216631	0.643934	0.52527	0.455207
chr1	162876727	162898305	Fmo2	0	1	0	0	0	1	0	1	0	1	0	1	5	2	3	0.267493	0.296412	0.216631	0.643934	0.52527	0.455207
chr1	162916722	162937126	Fmo6	0	1	0	0	0	1	0	1	0	1	0	1	5	2	3	0.267493	0.296412	0.216631	0.643934	0.52527	0.455207
chr1	162954177	162983119	Fmo3	0	1	0	0	0	1	0	1	0	1	0	1	5	2	3	0.267493	0.296412	0.216631	0.643934	0.52527	0.455207
chr1	163024442	163080579	Mroh9	0	1	0	0	0	1	0	1	0	1	0	1	5	2	3	0.267493	0.296412	0.216631	0.643934	0.52527	0.455207
chr1	163248257	163312635	Prrx1	0	1	0	0	0	1	0	1	0	1	0	1	5	2	3	0.267493	0.296412	0.216631	0.643934	0.52527	0.455207
chr1	163386252	163403669	Gorab	0	1	0	0	0	1	0	1	0	1	0	1	5	2	3	0.267493	0.296412	0.216631	0.643934	0.52527	0.455207
chr1	163703016	163725055	Mettl11b	0	1	0	0	0	1	0	1	0	1	0	1	5	2	3	0.267493	0.296412	0.216631	0.643934	0.52527	0.455207
chr1	163779870	163915833	Kifap3	0	1	0	0	0	1	0	1	0	1	0	1	5	2	3	0.267493	0.296412	0.216631	0.643934	0.52527	0.455207
chr1	163933528	163953438	Scyl3	0	1	0	0	0	1	0	1	0	1	0	1	5	2	3	0.267493	0.296412	0.216631	0.643934	0.52527	0.455207
chr1	163954144	163994720	BC055324	0	1	0	0	0	1	0	1	0	1	0	1	5	2	3	0.267493	0.296412	0.216631	0.643934	0.52527	0.455207
chr1	163996111	163997200	Mettl18	0	1	0	0	0	1	0	1	0	1	0	1	5	2	3	0.267493	0.296412	0.216631	0.643934	0.52527	0.455207
chr1	164048685	164055734	Sele	0	1	0	0	0	1	0	1	0	1	0	1	5	2	3	0.267493	0.296412	0.216631	0.643934	0.52527	0.455207
chr1	164062188	164079696	Sell	0	1	0	0	0	1	0	1	0	1	0	1	5	2	3	0.267493	0.296412	0.216631	0.643934	0.52527	0.455207
chr1	164115386	164148530	Selp	0	1	0	0	0	1	0	1	0	1	0	1	5	2	3	0.267493	0.296412	0.216631	0.643934	0.52527	0.455207
chr1	164151962	164219524	F5	0	1	0	0	0	1	0	1	0	1	0	1	5	2	3	0.267493	0.296412	0.216631	0.643934	0.52527	0.455207
chr1	164152217	164152217	Gm16548	0	1	0	0	0	1	0	1	0	1	0	1	5	2	3	0.267493	0.296412	0.216631	0.643934	0.52527	0.455207
chr1	164249252	164263518	Slc19a2	0	1	0	0	0	1	0	1	0	1	0	1	5	2	3	0.267493	0.296412	0.216631	0.643934	0.52527	0.455207
chr1	164278197	164287669	Ccdc181	0	1	0	0	0	1	0	1	0	1	0	1	5	2	3	0.267493	0.296412	0.216631	0.643934	0.52527	0.455207
chr1	164292225	164306478	Blzf1	0	1	0	0	0	1	0	1	0	1	0	1	5	2	3	0.267493	0.296412	0.216631	0.643934	0.52527	0.455207
chr1	164312878	164437048	Nme7	0	1	0	0	0	1	0	1	0	1	0	1	5	2	3	0.267493	0.296412	0.216631	0.643934	0.52527	0.455207
chr1	164438275	164457857	Atp1b1	0	1	0	0	0	1	0	1	0	1	0	1	5	2	3	0.267493	0.296412	0.216631	0.643934	0.52527	0.455207
chr1	164796731	164823236	Dpt	0	1	0	0	0	1	0	1	0	1	0	1	5	2	3	0.267493	0.296412	0.216631	0.643934	0.52527	0.455207
chr1	164871438	164871438	Gm20743	0	1	0	0	0	1	0	1	0	1	0	1	5	2	3	0.267493	0.296412	0.216631	0.643934	0.52527	0.455207
chr1	164931784	164935490	Xcl1	0	1	0	0	0	1	0	1	0	1	0	1	5	2	3	0.267493	0.296412	0.216631	0.643934	0.52527	0.455207
chr1	165091930	165091930	4930568G15Rik	0	1	0	0	0	1	0	1	0	1	0	1	5	2	3	0.267493	0.296412	0.216631	0.643934	0.52527	0.455207
chr1	165138962	165160562	Tbx19	0	1	0	0	0	1	0	1	0	1	0	1	5	2	3	0.267493	0.296412	0.216631	0.643934	0.52527	0.455207
chr1	165179255	165194302	Sft2d2	0	1	0	0	0	1	0	1	0	1	0	1	5	2	3	0.267493	0.296412	0.216631	0.643934	0.52527	0.455207
chr1	165215739	165236833	Tiprl	0	1	0	0	0	1	0	1	0	1	0	1	5	2	3	0.267493	0.296412	0.216631	0.643934	0.52527	0.455207
chr1	165295881	165321701	Gpr161	0	1	0	0	0	1	0	1	0	1	0	1	5	2	3	0.267493	0.296412	0.216631	0.643934	0.52527	0.455207
chr1	165329938	165460227	Dcaf6	0	1	0	0	0	1	0	1	0	1	0	1	5	2	3	0.267493	0.296412	0.216631	0.643934	0.52527	0.455207
chr1	165461402	165480939	Mpc2	0	1	0	0	0	1	0	1	0	1	0	1	5	2	3	0.267493	0.296412	0.216631	0.643934	0.52527	0.455207
chr1	165503169	165576622	Adcy10	0	1	0	0	0	1	0	1	0	1	0	1	5	2	3	0.267493	0.296412	0.216631	0.643934	0.52527	0.455207
chr1	165593575	165634393	Mpzl1	0	1	0	0	0	1	0	1	0	1	0	1	5	2	3	0.267493	0.296412	0.216631	0.643934	0.52527	0.455207
chr1	165650177	165707896	Rcsd1	0	1	0	0	0	1	0	1	0	1	0	1	5	2	3	0.267493	0.296412	0.216631	0.643934	0.52527	0.455207
chr1	165763784	165773847	Creg1	0	1	0	0	0	1	0	1	0	1	0	1	5	2	3	0.267493	0.296412	0.216631	0.643934	0.52527	0.455207
chr1	165788828	165871153	Cd247	0	1	0	0	0	1	0	1	0	1	0	1	5	2	3	0.267493	0.296412	0.216631	0.643934	0.52527	0.455207
chr1	165875737	166002622	Pou2f1	0	1	0	0	0	1	0	1	0	1	0	1	5	2	3	0.267493	0.296412	0.216631	0.643934	0.52527	0.455207
chr1	166098624	166127179	Dusp27	0	1	0	0	0	1	0	1	0	1	0	1	5	2	3	0.267493	0.296412	0.216631	0.643934	0.52527	0.455207
chr1	166130561	166165279	Gpa33	0	1	0	0	0	1	0	1	0	1	0	1	5	2	3	0.267493	0.296412	0.216631	0.643934	0.52527	0.455207
chr1	166201547	166238666	Mael	0	1	0	0	0	1	0	1	0	1	0	1	5	2	3	0.267493	0.296412	0.216631	0.643934	0.52527	0.455207
chr1	166254375	166310795	Ildr2	0	1	0	0	0	1	0	1	0	1	0	1	5	2	3	0.267493	0.296412	0.216631	0.643934	0.52527	0.455207
chr1	166379402	166392720	Tada1	0	1	0	0	0	1	0	1	0	1	0	1	5	2	3	0.267493	0.296412	0.216631	0.643934	0.52527	0.455207
chr1	166398699	166409761	Pogk	0	1	0	0	0	1	0	1	0	1	0	1	5	2	3	0.267493	0.296412	0.216631	0.643934	0.52527	0.455207
chr1	166483671	166497520	Gm4846	0	1	0	0	0	1	0	1	0	1	0	1	5	2	3	0.267493	0.296412	0.216631	0.643934	0.52527	0.455207
chr1	166630168	166643479	Gm4847	0	1	0	0	0	1	0	1	0	1	0	1	5	2	3	0.267493	0.296412	0.216631	0.643934	0.52527	0.455207
chr1	166663287	166680284	Fmo9	0	1	0	0	0	1	0	1	0	1	0	1	5	2	3	0.267493	0.296412	0.216631	0.643934	0.52527	0.455207
chr1	166999730	166999730	Gm16701	0	1	0	0	0	1	0	1	0	1	0	1	5	2	3	0.267493	0.296412	0.216631	0.643934	0.52527	0.455207
chr1	167001565	167079059	Fam78b	0	1	0	0	0	1	0	1	0	1	0	1	5	2	3	0.267493	0.296412	0.216631	0.643934	0.52527	0.455207
chr1	167226381	167284874	Uck2	0	1	0	0	0	1	0	1	0	1	0	1	5	2	3	0.267493	0.296412	0.216631	0.643934	0.52527	0.455207
chr1	167290225	167290225	Mir6347	0	1	0	0	0	1	0	1	0	1	0	1	5	2	3	0.267493	0.296412	0.216631	0.643934	0.52527	0.455207
chr1	167308863	167330265	Tmco1	0	1	0	0	0	1	0	1	0	1	0	1	5	2	3	0.267493	0.296412	0.216631	0.643934	0.52527	0.455207
chr1	167350235	167367499	Aldh9a1	0	1	0	0	0	1	0	1	0	1	0	1	5	2	3	0.267493	0.296412	0.216631	0.643934	0.52527	0.455207
chr1	167372502	167378408	Mgst3	0	1	0	0	0	1	0	1	0	1	0	1	5	2	3	0.267493	0.296412	0.216631	0.643934	0.52527	0.455207
chr1	167445800	167466714	Lrrc52	0	1	0	0	0	1	0	1	0	1	0	1	5	2	3	0.267493	0.296412	0.216631	0.643934	0.52527	0.455207
chr1	167598751	167639273	Rxrg	0	1	0	0	0	1	0	1	0	1	0	1	5	2	3	0.267493	0.296412	0.216631	0.643934	0.52527	0.455207
chr1	167689774	167846761	Lmx1a	0	1	0	0	0	1	0	1	0	1	0	1	5	2	3	0.267493	0.296412	0.216631	0.643934	0.52527	0.455207
chr1	168158731	168431504	Pbx1	0	1	0	0	0	1	0	1	0	1	0	1	5	2	3	0.267493	0.296412	0.216631	0.643934	0.52527	0.455207
chr1	168490762	168490762	Mir6348	0	1	0	0	0	1	0	1	0	1	0	1	5	2	3	0.267493	0.296412	0.216631	0.643934	0.52527	0.455207
chr1	169498788	169525434	Nuf2	0	1	0	0	0	1	0	1	0	1	0	1	5	2	3	0.267493	0.296412	0.216631	0.643934	0.52527	0.455207
chr1	169655577	169692340	Rgs5	0	1	0	0	1	1	0	1	0	1	0	1	6	3	3	0.115712	0.08884	0.216631	0.4463	0.307153	0.455207
chr1	169743680	169747523	Rgs4	0	1	0	0	1	1	0	1	0	1	0	0	5	3	2	0.267493	0.08884	0.508895	0.643934	0.307153	0.647851
chr1	169929973	169934200	Ccdc190	0	1	0	0	1	1	0	1	0	1	0	1	6	3	3	0.115712	0.08884	0.216631	0.4463	0.307153	0.455207
chr1	169953032	169969132	Hsd17b7	0	1	0	0	0	1	0	1	0	1	0	1	5	2	3	0.267493	0.296412	0.216631	0.643934	0.52527	0.455207
chr1	169972396	169972396	3110045C21Rik	0	1	0	0	0	1	0	1	0	1	0	1	5	2	3	0.267493	0.296412	0.216631	0.643934	0.52527	0.455207
chr1	169977854	170035994	Ddr2	0	1	0	0	0	1	0	1	0	1	0	1	5	2	3	0.267493	0.296412	0.216631	0.643934	0.52527	0.455207
chr1	170142479	170166905	Uap1	0	1	0	0	0	1	0	1	0	1	0	0	4	2	2	0.485625	0.296412	0.508895	0.767835	0.52527	0.647851
chr1	170199866	170215240	Uhmk1	0	1	0	0	0	1	0	1	0	1	0	1	5	2	3	0.267493	0.296412	0.216631	0.643934	0.52527	0.455207
chr1	170232870	170251587	Sh2d1b2	0	1	0	0	0	1	0	1	0	1	0	1	5	2	3	0.267493	0.296412	0.216631	0.643934	0.52527	0.455207
chr1	170277375	170284680	Sh2d1b1	0	1	0	0	0	1	0	1	0	1	0	0	4	2	2	0.485625	0.296412	0.508895	0.767835	0.52527	0.647851
chr1	170301145	170302827	Gm7694	0	1	0	0	0	1	0	1	0	1	0	1	5	2	3	0.267493	0.296412	0.216631	0.643934	0.52527	0.455207
chr1	170308881	170312048	1700015E13Rik	0	1	0	0	1	1	0	1	0	1	0	1	6	3	3	0.115712	0.08884	0.216631	0.4463	0.307153	0.455207
chr1	170318471	170589364	Nos1ap	0	1	0	0	0	1	0	1	0	1	0	1	5	2	3	0.267493	0.296412	0.216631	0.643934	0.52527	0.455207
chr1	170644921	170682325	Olfml2b	0	1	0	0	0	1	0	1	1	1	0	1	6	2	4	0.115712	0.296412	0.054137	0.4463	0.52527	0.250204
chr1	170709878	170867701	Atf6	0	1	0	0	0	1	0	1	1	1	0	0	5	2	3	0.267493	0.296412	0.216631	0.643934	0.52527	0.455207
chr1	170874408	170885407	Dusp12	0	1	0	0	0	1	0	1	1	1	0	0	5	2	3	0.267493	0.296412	0.216631	0.643934	0.52527	0.455207
chr1	170907272	170912941	Fcrlb	0	1	0	0	0	1	0	1	1	1	1	1	7	2	5	0.0381186	0.296412	0.00595323	0.223825	0.52527	0.063963
chr1	170918149	170927583	Fcrla	0	1	0	0	1	1	0	1	1	1	1	1	8	3	5	0.00919491	0.08884	0.00595323	0.0930163	0.307153	0.063963
chr1	170961013	170976003	Fcgr2b	0	1	0	0	1	1	0	1	1	1	1	1	8	3	5	0.00919491	0.08884	0.00595323	0.0930163	0.307153	0.063963
chr1	171018979	171029315	Fcgr4	0	1	0	0	1	1	0	1	1	1	1	0	7	3	4	0.0381186	0.08884	0.054137	0.223825	0.307153	0.250204
chr1	171051667	171059353	Fcgr3	0	1	0	0	0	1	0	1	1	1	1	0	6	2	4	0.115712	0.296412	0.054137	0.4463	0.52527	0.250204
chr1	171064652	171064652	Mir6546	0	1	0	0	0	1	0	1	1	1	1	0	6	2	4	0.115712	0.296412	0.054137	0.4463	0.52527	0.250204
chr1	171123166	171126785	Cfap126	0	1	0	0	1	1	0	1	1	1	1	1	8	3	5	0.00919491	0.08884	0.00595323	0.0930163	0.307153	0.063963
chr1	171129800	171150578	Sdhc	0	1	0	0	1	1	0	1	1	1	1	0	7	3	4	0.0381186	0.08884	0.054137	0.223825	0.307153	0.250204
chr1	171155581	171160235	Mpz	0	1	0	0	0	1	0	1	1	1	1	0	6	2	4	0.115712	0.296412	0.054137	0.4463	0.52527	0.250204
chr1	171174382	171196019	Pcp4l1	0	1	0	0	0	1	0	0	1	1	1	0	5	2	3	0.267493	0.296412	0.216631	0.643934	0.52527	0.455207
chr1	171214348	171218718	Nr1i3	0	1	0	0	0	1	0	0	1	1	1	1	6	2	4	0.115712	0.296412	0.054137	0.4463	0.52527	0.250204
chr1	171219520	171222018	Tomm40l	0	1	0	0	0	1	0	0	1	1	1	1	6	2	4	0.115712	0.296412	0.054137	0.4463	0.52527	0.250204
chr1	171225314	171226379	Apoa2	0	1	0	0	1	1	0	0	1	1	1	1	7	3	4	0.0381186	0.08884	0.054137	0.223825	0.307153	0.250204
chr1	171229864	171234245	Fcer1g	0	1	0	0	0	1	0	0	0	1	1	0	4	2	2	0.485625	0.296412	0.508895	0.767835	0.52527	0.647851
chr1	171235049	171247088	Ndufs2	0	1	0	0	0	1	0	0	0	1	1	1	5	2	3	0.267493	0.296412	0.216631	0.643934	0.52527	0.455207
chr1	171250812	171259178	Adamts4	0	1	0	0	0	1	0	0	0	1	1	1	5	2	3	0.267493	0.296412	0.216631	0.643934	0.52527	0.455207
chr1	171271742	171276379	B4galt3	0	1	0	0	0	1	0	1	0	1	1	1	6	2	4	0.115712	0.296412	0.054137	0.4463	0.52527	0.250204
chr1	171277056	171280760	Ppox	0	1	0	0	0	1	0	0	0	1	1	1	5	2	3	0.267493	0.296412	0.216631	0.643934	0.52527	0.455207
chr1	171282211	171286949	Usp21	0	1	0	0	0	1	0	0	0	1	1	1	5	2	3	0.267493	0.296412	0.216631	0.643934	0.52527	0.455207
chr1	171288890	171294756	Ufc1	0	1	0	0	0	1	0	0	0	1	1	0	4	2	2	0.485625	0.296412	0.508895	0.767835	0.52527	0.647851
chr1	171338315	171341204	Dedd	0	1	0	0	0	1	0	0	0	1	1	1	5	2	3	0.267493	0.296412	0.216631	0.643934	0.52527	0.455207
chr1	171342530	171345569	Nit1	0	1	0	0	0	1	0	0	0	1	1	1	5	2	3	0.267493	0.296412	0.216631	0.643934	0.52527	0.455207
chr1	171345711	171358026	Pfdn2	0	1	0	0	0	1	0	0	0	1	1	1	5	2	3	0.267493	0.296412	0.216631	0.643934	0.52527	0.455207
chr1	171358813	171360661	Klhdc9	0	1	0	0	0	1	0	0	0	1	1	1	5	2	3	0.267493	0.296412	0.216631	0.643934	0.52527	0.455207
chr1	171370667	171386805	Pvrl4	0	1	0	0	0	1	0	0	0	1	1	1	5	2	3	0.267493	0.296412	0.216631	0.643934	0.52527	0.455207
chr1	171389266	171409341	Arhgap30	0	1	0	0	1	1	0	1	0	1	1	1	7	3	4	0.0381186	0.08884	0.054137	0.223825	0.307153	0.250204
chr1	171414521	171418121	Usf1	0	1	0	0	1	1	0	1	0	1	1	0	6	3	3	0.115712	0.08884	0.216631	0.4463	0.307153	0.455207
chr1	171419071	171420242	Tstd1	0	1	0	0	0	1	0	0	0	1	1	1	5	2	3	0.267493	0.296412	0.216631	0.643934	0.52527	0.455207
chr1	171437640	171463094	F11r	0	1	0	0	0	1	0	1	0	1	1	1	6	2	4	0.115712	0.296412	0.054137	0.4463	0.52527	0.250204
chr1	171503656	171504313	Alyref2	0	1	0	0	1	1	0	1	0	1	1	1	7	3	4	0.0381186	0.08884	0.054137	0.223825	0.307153	0.250204
chr1	171518240	171534811	Itln1	0	1	0	0	1	1	0	0	0	1	1	1	6	3	3	0.115712	0.08884	0.216631	0.4463	0.307153	0.455207
chr1	171559324	171582884	Cd244	1	1	1	1	0	1	0	0	1	1	0	1	8	5	3	0.00919491	0.00110377	0.216631	0.0930163	0.0177439	0.455207
chr1	171589059	171607334	Ly9	0	1	1	0	0	1	0	0	0	1	1	1	6	3	3	0.115712	0.08884	0.216631	0.4463	0.307153	0.455207
chr1	171634924	171648927	Slamf7	0	1	1	0	1	1	0	0	0	1	1	1	7	4	3	0.0381186	0.0150819	0.216631	0.223825	0.100194	0.455207
chr1	171641900	171641900	Mir7683	0	1	1	0	1	1	0	0	0	1	1	1	7	4	3	0.0381186	0.0150819	0.216631	0.223825	0.100194	0.455207
chr1	171682093	171704877	Cd48	0	1	1	0	1	1	0	1	0	1	1	0	7	4	3	0.0381186	0.0150819	0.216631	0.223825	0.100194	0.455207
chr1	171767226	171799623	Slamf1	0	1	1	0	0	1	0	0	0	1	1	1	6	3	3	0.115712	0.08884	0.216631	0.4463	0.307153	0.455207
chr1	171840657	171886426	Cd84	1	1	1	0	0	1	0	0	0	1	0	0	5	4	1	0.267493	0.0150819	0.804582	0.643934	0.100194	0.826884
chr1	171917707	171942592	Slamf6	1	1	1	0	0	1	0	0	0	1	0	0	5	4	1	0.267493	0.0150819	0.804582	0.643934	0.100194	0.826884
chr1	172004601	172013153	Vangl2	1	1	1	0	1	1	0	0	0	1	0	1	7	5	2	0.0381186	0.00110377	0.508895	0.223825	0.0177439	0.647851
chr1	172053895	172054297	Nhlh1	1	1	1	0	0	1	0	0	0	1	0	1	6	4	2	0.115712	0.0150819	0.508895	0.4463	0.100194	0.647851
chr1	172066673	172082682	Ncstn	1	1	1	0	0	1	0	0	0	1	0	1	6	4	2	0.115712	0.0150819	0.508895	0.4463	0.100194	0.647851
chr1	172082909	172121759	Copa	1	1	1	0	1	1	0	1	0	1	0	0	7	5	2	0.0381186	0.00110377	0.508895	0.223825	0.0177439	0.647851
chr1	172126778	172134290	Pex19	1	1	1	0	0	1	0	0	0	1	0	1	6	4	2	0.115712	0.0150819	0.508895	0.4463	0.100194	0.647851
chr1	172165866	172194672	Dcaf8	1	1	1	0	0	1	0	1	0	1	0	1	7	4	3	0.0381186	0.0150819	0.216631	0.223825	0.100194	0.455207
chr1	172198625	172200579	Pea15a	1	1	1	0	0	1	0	1	0	1	0	1	7	4	3	0.0381186	0.0150819	0.216631	0.223825	0.100194	0.455207
chr1	172210344	172219690	Casq1	1	1	1	0	0	1	0	0	0	1	0	1	6	4	2	0.115712	0.0150819	0.508895	0.4463	0.100194	0.647851
chr1	172223797	172258034	Atp1a4	1	1	1	0	0	1	0	0	0	1	0	1	6	4	2	0.115712	0.0150819	0.508895	0.4463	0.100194	0.647851
chr1	172274700	172297892	Atp1a2	1	1	1	0	1	1	0	0	0	1	0	1	7	5	2	0.0381186	0.00110377	0.508895	0.223825	0.0177439	0.647851
chr1	172312535	172319408	Igsf8	1	1	1	0	0	1	0	0	0	1	0	1	6	4	2	0.115712	0.0150819	0.508895	0.4463	0.100194	0.647851
chr1	172322862	172326555	Kcnj9	1	1	1	0	0	1	0	0	0	1	0	1	6	4	2	0.115712	0.0150819	0.508895	0.4463	0.100194	0.647851
chr1	172368920	172370060	Kcnj10	1	1	1	0	1	1	0	0	0	1	0	1	7	5	2	0.0381186	0.00110377	0.508895	0.223825	0.0177439	0.647851
chr1	172376698	172377970	Pigm	1	1	1	0	0	1	0	0	0	1	0	1	6	4	2	0.115712	0.0150819	0.508895	0.4463	0.100194	0.647851
chr1	172475496	172478259	Slamf9	0	1	0	0	0	1	0	0	0	1	0	1	4	2	2	0.485625	0.296412	0.508895	0.767835	0.52527	0.647851
chr1	172484488	172498538	Igsf9	0	1	0	0	0	1	0	1	0	1	0	1	5	2	3	0.267493	0.296412	0.216631	0.643934	0.52527	0.455207
chr1	172505147	172506708	Tagln2	0	1	0	0	0	1	0	0	0	1	0	1	4	2	2	0.485625	0.296412	0.508895	0.767835	0.52527	0.647851
chr1	172521178	172545753	Cfap45	0	1	0	0	0	1	0	0	0	1	0	1	4	2	2	0.485625	0.296412	0.508895	0.767835	0.52527	0.647851
chr1	172550806	172550806	4933439K11Rik	0	1	0	0	1	1	0	0	0	1	0	1	5	3	2	0.267493	0.08884	0.508895	0.643934	0.307153	0.647851
chr1	172556071	172563717	Vsig8	0	1	0	0	1	1	0	0	0	1	0	1	5	3	2	0.267493	0.08884	0.508895	0.643934	0.307153	0.647851
chr1	172582443	172590432	Slamf8	0	1	0	0	0	1	0	1	0	1	0	1	5	2	3	0.267493	0.296412	0.216631	0.643934	0.52527	0.455207
chr1	172597655	172602460	Fcrl6	0	1	0	0	0	1	0	0	0	1	0	1	4	2	2	0.485625	0.296412	0.508895	0.767835	0.52527	0.647851
chr1	172631640	172632882	Dusp23	0	1	0	0	0	1	0	0	0	1	0	1	4	2	2	0.485625	0.296412	0.508895	0.767835	0.52527	0.647851
chr1	172698136	172699027	Crp	0	1	0	0	0	1	0	1	0	1	0	1	5	2	3	0.267493	0.296412	0.216631	0.643934	0.52527	0.455207
chr1	172894102	172894887	Apcs	0	1	0	0	0	1	0	1	0	0	0	1	4	2	2	0.485625	0.296412	0.508895	0.767835	0.52527	0.647851
chr1	172956796	172957726	Olfr16	0	1	0	0	0	1	0	0	0	0	0	0	2	2	0	0.88455	0.296412	0.96413	0.917832	0.52527	0.96413
chr1	173130282	173131215	Olfr1408	0	1	0	0	0	1	0	1	0	0	0	0	3	2	1	0.71421	0.296412	0.804582	0.849892	0.52527	0.826884
chr1	173183499	173184432	Olfr1406	0	1	0	0	0	1	0	1	0	0	0	0	3	2	1	0.71421	0.296412	0.804582	0.849892	0.52527	0.826884
chr1	173203357	173204299	Olfr218	0	1	0	0	0	1	0	0	0	0	0	1	3	2	1	0.71421	0.296412	0.804582	0.849892	0.52527	0.826884
chr1	173215652	173216594	Olfr1404	0	1	0	0	0	1	0	0	0	0	0	1	3	2	1	0.71421	0.296412	0.804582	0.849892	0.52527	0.826884
chr1	173221489	173227175	Fcer1a	0	1	0	0	0	1	0	0	0	0	0	1	3	2	1	0.71421	0.296412	0.804582	0.849892	0.52527	0.826884
chr1	173270176	173271109	Olfr418	0	1	0	0	0	1	0	0	0	0	0	1	3	2	1	0.71421	0.296412	0.804582	0.849892	0.52527	0.826884
chr1	173274460	173277722	Mptx2	1	1	0	0	1	1	0	0	0	0	0	0	4	4	0	0.485625	0.0150819	0.96413	0.767835	0.100194	0.96413
chr1	173331945	173333410	Ackr1	1	1	0	0	1	1	0	1	0	0	0	0	5	4	1	0.267493	0.0150819	0.804582	0.643934	0.100194	0.826884
chr1	173337020	173367494	Cadm3	1	1	0	0	0	1	0	0	0	0	0	1	4	3	1	0.485625	0.08884	0.804582	0.767835	0.307153	0.826884
chr1	173455353	173465018	Aim2	1	1	0	0	0	1	0	1	0	0	0	1	5	3	2	0.267493	0.08884	0.508895	0.643934	0.307153	0.647851
chr1	173521638	173529535	BC094916	1	1	0	0	1	1	0	1	0	0	0	1	6	4	2	0.115712	0.0150819	0.508895	0.4463	0.100194	0.647851
chr1	173593913	173595297	Pydc4	1	1	0	0	0	1	0	1	0	0	0	1	5	3	2	0.267493	0.08884	0.508895	0.643934	0.307153	0.647851
chr1	173637305	173646011	Pyhin1	1	1	0	0	1	1	0	1	0	0	0	1	6	4	2	0.115712	0.0150819	0.508895	0.4463	0.100194	0.647851
chr1	173677685	173697467	Pydc3	1	1	0	0	0	1	0	1	0	1	0	1	6	3	3	0.115712	0.08884	0.216631	0.4463	0.307153	0.455207
chr1	173723731	173736451	AI607873	0	1	0	0	0	1	0	1	0	1	0	1	5	2	3	0.267493	0.296412	0.216631	0.643934	0.52527	0.455207
chr1	173747599	173761863	Ifi204	0	1	0	0	0	1	0	1	0	1	0	0	4	2	2	0.485625	0.296412	0.508895	0.767835	0.52527	0.647851
chr1	173857384	173875837	Mndal	0	1	0	0	1	1	0	1	0	1	0	0	5	3	2	0.267493	0.08884	0.508895	0.643934	0.307153	0.647851
chr1	173896598	173907861	Mnda	0	1	0	0	1	1	0	1	0	1	0	1	6	3	3	0.115712	0.08884	0.216631	0.4463	0.307153	0.455207
chr1	173922535	173938006	Ifi203	0	1	0	0	1	1	0	1	0	1	0	0	5	3	2	0.267493	0.08884	0.508895	0.643934	0.307153	0.647851
chr1	173962802	173977384	Ifi202b	0	1	0	0	1	1	0	1	0	1	0	1	6	3	3	0.115712	0.08884	0.216631	0.4463	0.307153	0.455207
chr1	174012243	174028462	Ifi205	0	1	0	0	1	1	0	1	0	1	0	1	6	3	3	0.115712	0.08884	0.216631	0.4463	0.307153	0.455207
chr1	174041951	174042896	Olfr433	0	1	0	0	0	1	0	1	0	1	0	1	5	2	3	0.267493	0.296412	0.216631	0.643934	0.52527	0.455207
chr1	174050374	174051313	Olfr432	0	1	0	0	0	1	0	1	0	1	0	1	5	2	3	0.267493	0.296412	0.216631	0.643934	0.52527	0.455207
chr1	174069299	174070253	Olfr430	0	1	0	0	1	1	0	1	0	1	0	1	6	3	3	0.115712	0.08884	0.216631	0.4463	0.307153	0.455207
chr1	174089041	174089980	Olfr429	0	1	0	0	1	1	0	1	0	1	0	1	6	3	3	0.115712	0.08884	0.216631	0.4463	0.307153	0.455207
chr1	174099459	174100410	Olfr426	0	1	0	0	1	1	0	1	0	1	0	1	6	3	3	0.115712	0.08884	0.216631	0.4463	0.307153	0.455207
chr1	174099459	174100407	Olfr427	0	1	0	0	1	1	0	1	0	1	0	1	6	3	3	0.115712	0.08884	0.216631	0.4463	0.307153	0.455207
chr1	174117090	174118014	Olfr231	0	1	0	0	1	1	0	1	0	1	0	1	6	3	3	0.115712	0.08884	0.216631	0.4463	0.307153	0.455207
chr1	174136745	174137693	Olfr424	0	1	0	0	0	1	0	1	0	1	0	1	5	2	3	0.267493	0.296412	0.216631	0.643934	0.52527	0.455207
chr1	174151517	174152530	Olfr421-ps1	0	1	0	0	0	1	0	1	0	1	0	0	4	2	2	0.485625	0.296412	0.508895	0.767835	0.52527	0.647851
chr1	174158774	174159740	Olfr420	0	1	0	0	0	1	0	1	0	1	0	0	4	2	2	0.485625	0.296412	0.508895	0.767835	0.52527	0.647851
chr1	174172940	174247457	Spta1	0	1	0	0	0	1	0	1	0	1	0	1	5	2	3	0.267493	0.296412	0.216631	0.643934	0.52527	0.455207
chr1	174249983	174250925	Olfr419	0	1	0	0	1	1	0	1	0	1	0	1	6	3	3	0.115712	0.08884	0.216631	0.4463	0.307153	0.455207
chr1	174330572	174332789	Mptx1	0	1	0	0	1	1	0	1	0	1	0	1	6	3	3	0.115712	0.08884	0.216631	0.4463	0.307153	0.455207
chr1	174368918	174369848	Olfr417	0	1	0	0	1	1	0	1	0	1	0	1	6	3	3	0.115712	0.08884	0.216631	0.4463	0.307153	0.455207
chr1	174391070	174392000	Olfr248	0	1	0	0	1	1	0	0	0	1	0	1	5	3	2	0.267493	0.08884	0.508895	0.643934	0.307153	0.647851
chr1	174430429	174431383	Olfr414	0	1	0	0	0	1	0	1	0	1	0	1	5	2	3	0.267493	0.296412	0.216631	0.643934	0.52527	0.455207
chr1	174448624	174449602	Olfr220	0	1	0	0	0	1	0	0	0	1	0	1	4	2	2	0.485625	0.296412	0.508895	0.767835	0.52527	0.647851
chr1	174502045	174821245	Fmn2	0	1	0	0	1	1	0	0	0	1	0	0	4	3	1	0.485625	0.08884	0.804582	0.767835	0.307153	0.826884
chr1	174836774	174837281	Grem2	0	1	0	0	1	1	0	1	0	1	0	1	6	3	3	0.115712	0.08884	0.216631	0.4463	0.307153	0.455207
chr1	175059743	175491130	Rgs7	0	1	0	0	1	1	0	1	0	1	0	0	5	3	2	0.267493	0.08884	0.508895	0.643934	0.307153	0.647851
chr1	175601423	175625573	Fh1	0	1	0	0	1	1	0	0	0	1	0	1	5	3	2	0.267493	0.08884	0.508895	0.643934	0.307153	0.647851
chr1	175632219	175659822	Kmo	0	1	0	0	1	1	0	0	0	1	0	1	5	3	2	0.267493	0.08884	0.508895	0.643934	0.307153	0.647851
chr1	175662890	175692536	Opn3	0	1	0	0	1	1	0	0	0	1	0	1	5	3	2	0.267493	0.08884	0.508895	0.643934	0.307153	0.647851
chr1	175686487	175688353	Chml	0	1	0	0	1	1	0	0	0	1	0	1	5	3	2	0.267493	0.08884	0.508895	0.643934	0.307153	0.647851
chr1	175698786	175815366	Wdr64	0	1	0	0	1	1	0	0	0	1	0	1	5	3	2	0.267493	0.08884	0.508895	0.643934	0.307153	0.647851
chr1	175882907	175908565	Exo1	0	1	0	0	0	1	0	0	0	1	0	0	3	2	1	0.71421	0.296412	0.804582	0.849892	0.52527	0.826884
chr1	175920369	175921821	Becn2	0	1	0	0	1	1	0	0	0	1	0	0	4	3	1	0.485625	0.08884	0.804582	0.767835	0.307153	0.826884
chr1	175963827	176274874	Pld5	0	1	0	0	1	1	0	1	0	1	0	1	6	3	3	0.115712	0.08884	0.216631	0.4463	0.307153	0.455207
chr1	176735679	176793609	Cep170	0	1	0	0	1	1	0	1	0	1	0	1	6	3	3	0.115712	0.08884	0.216631	0.4463	0.307153	0.455207
chr1	176772423	176772423	Mir350	0	1	0	0	1	1	0	1	0	1	0	1	6	3	3	0.115712	0.08884	0.216631	0.4463	0.307153	0.455207
chr1	176814988	177020144	Sdccag8	0	1	0	0	1	1	0	0	0	1	0	1	5	3	2	0.267493	0.08884	0.508895	0.643934	0.307153	0.647851
chr1	176836133	176836133	Hmga2-ps1	0	1	0	0	0	1	0	1	0	1	0	1	5	2	3	0.267493	0.296412	0.216631	0.643934	0.52527	0.455207
chr1	177025363	177248721	Akt3	0	1	0	0	1	1	0	0	0	1	0	1	5	3	2	0.267493	0.08884	0.508895	0.643934	0.307153	0.647851
chr1	177444809	177448671	Zbtb18	0	1	0	0	1	1	0	0	0	1	0	1	5	3	2	0.267493	0.08884	0.508895	0.643934	0.307153	0.647851
chr1	177642943	177642943	2310043L19Rik	0	1	0	0	1	1	0	0	0	1	0	1	5	3	2	0.267493	0.08884	0.508895	0.643934	0.307153	0.647851
chr1	177733496	177753028	1700016C15Rik	0	1	0	0	1	1	0	0	0	1	0	1	5	3	2	0.267493	0.08884	0.508895	0.643934	0.307153	0.647851
chr1	177764244	177796394	Adss	0	1	0	0	1	1	0	0	0	1	0	1	5	3	2	0.267493	0.08884	0.508895	0.643934	0.307153	0.647851
chr1	177991516	178047148	Gm16432	0	1	0	0	1	1	0	0	0	1	0	1	5	3	2	0.267493	0.08884	0.508895	0.643934	0.307153	0.647851
chr1	178187915	178249468	Desi2	0	1	0	0	1	1	0	0	0	1	0	1	5	3	2	0.267493	0.08884	0.508895	0.643934	0.307153	0.647851
chr1	178319169	178322616	Cox20	0	1	0	0	1	1	0	0	0	1	0	1	5	3	2	0.267493	0.08884	0.508895	0.643934	0.307153	0.647851
chr1	178329353	178337571	Hnrnpu	0	1	0	0	1	1	0	0	0	1	0	1	5	3	2	0.267493	0.08884	0.508895	0.643934	0.307153	0.647851
chr1	178406102	178481428	Efcab2	0	1	0	0	1	1	0	0	0	1	0	1	5	3	2	0.267493	0.08884	0.508895	0.643934	0.307153	0.647851
chr1	178529562	178932228	Kif26b	0	1	0	0	1	1	0	0	0	1	0	1	5	3	2	0.267493	0.08884	0.508895	0.643934	0.307153	0.647851
chr1	178957460	179517951	Smyd3	0	1	0	0	1	1	0	0	1	1	0	1	6	3	3	0.115712	0.08884	0.216631	0.4463	0.307153	0.455207
chr1	179529176	179546131	Tfb2m	0	1	0	0	1	1	0	0	1	0	0	1	5	3	2	0.267493	0.08884	0.508895	0.643934	0.307153	0.647851
chr1	179579389	179625204	Cnst	0	1	0	0	1	1	0	0	1	0	0	1	5	3	2	0.267493	0.08884	0.508895	0.643934	0.307153	0.647851
chr1	179668355	179686677	Sccpdh	0	1	0	0	1	1	0	0	1	0	0	1	5	3	2	0.267493	0.08884	0.508895	0.643934	0.307153	0.647851
chr1	179746332	179799331	Ahctf1	0	1	0	0	0	1	0	0	1	0	0	1	4	2	2	0.485625	0.296412	0.508895	0.767835	0.52527	0.647851
chr1	179961109	180162166	Cdc42bpa	0	1	0	0	0	1	0	1	0	0	0	1	4	2	2	0.485625	0.296412	0.508895	0.767835	0.52527	0.647851
chr1	180167168	180182238	Adck3	0	1	0	0	0	1	0	0	0	0	0	1	3	2	1	0.71421	0.296412	0.804582	0.849892	0.52527	0.826884
chr1	180227572	180245754	Psen2	0	1	0	0	0	1	0	0	0	0	0	1	3	2	1	0.71421	0.296412	0.804582	0.849892	0.52527	0.826884
chr1	180330549	180330549	Gm5069	0	1	0	0	0	1	0	0	0	0	0	1	3	2	1	0.71421	0.296412	0.804582	0.849892	0.52527	0.826884
chr1	180332310	180421890	Itpkb	0	1	0	0	0	1	0	0	0	0	0	1	3	2	1	0.71421	0.296412	0.804582	0.849892	0.52527	0.826884
chr1	180438328	180483329	6330403A02Rik	0	1	0	0	1	1	0	0	0	0	0	1	4	3	1	0.485625	0.08884	0.804582	0.767835	0.307153	0.826884
chr1	180569033	180600531	Parp1	0	1	0	0	1	1	0	0	0	0	0	1	4	3	1	0.485625	0.08884	0.804582	0.767835	0.307153	0.826884
chr1	180587267	180587267	Mir6904	0	1	0	0	1	1	0	0	0	0	0	1	4	3	1	0.485625	0.08884	0.804582	0.767835	0.307153	0.826884
chr1	180641318	180690687	Lin9	0	1	0	0	1	1	0	0	0	0	0	1	4	3	1	0.485625	0.08884	0.804582	0.767835	0.307153	0.826884
chr1	180694618	180697012	Mixl1	0	1	0	0	1	1	0	0	0	0	0	1	4	3	1	0.485625	0.08884	0.804582	0.767835	0.307153	0.826884
chr1	180726101	180752370	Acbd3	0	1	0	0	1	1	0	0	0	0	0	1	4	3	1	0.485625	0.08884	0.804582	0.767835	0.307153	0.826884
chr1	180803076	180811926	H3f3a	0	1	0	0	1	1	0	0	0	0	0	1	4	3	1	0.485625	0.08884	0.804582	0.767835	0.307153	0.826884
chr1	180851172	180866293	Sde2	0	1	0	0	1	1	0	0	0	0	0	1	4	3	1	0.485625	0.08884	0.804582	0.767835	0.307153	0.826884
chr1	180893183	180897813	Lefty2	0	1	0	0	1	1	0	0	0	0	0	1	4	3	1	0.485625	0.08884	0.804582	0.767835	0.307153	0.826884
chr1	180904463	180907642	Pycr2	0	1	0	0	1	1	0	0	0	0	0	1	4	3	1	0.485625	0.08884	0.804582	0.767835	0.307153	0.826884
chr1	180935109	180937975	Lefty1	0	1	0	0	1	1	0	0	0	0	0	1	4	3	1	0.485625	0.08884	0.804582	0.767835	0.307153	0.826884
chr1	180946579	180974336	Tmem63a	0	1	0	0	1	1	0	0	0	0	0	1	4	3	1	0.485625	0.08884	0.804582	0.767835	0.307153	0.826884
chr1	180989778	181001981	Ephx1	0	1	0	0	1	1	0	0	0	0	0	1	4	3	1	0.485625	0.08884	0.804582	0.767835	0.307153	0.826884
chr1	181051318	181059814	9130409I23Rik	0	1	0	0	1	1	0	0	0	0	0	1	4	3	1	0.485625	0.08884	0.804582	0.767835	0.307153	0.826884
chr1	181093864	181144107	Nvl	0	1	0	0	1	1	0	0	0	0	0	1	4	3	1	0.485625	0.08884	0.804582	0.767835	0.307153	0.826884
chr1	181150992	181166208	Cnih4	0	1	0	0	1	1	0	0	0	0	0	1	4	3	1	0.485625	0.08884	0.804582	0.767835	0.307153	0.826884
chr1	181177805	181211437	Wdr26	0	1	0	0	1	1	0	0	0	0	0	1	4	3	1	0.485625	0.08884	0.804582	0.767835	0.307153	0.826884
chr1	181353425	181459252	Cnih3	0	1	0	0	1	1	0	0	0	0	0	1	4	3	1	0.485625	0.08884	0.804582	0.767835	0.307153	0.826884
chr1	181510413	181511385	Ccdc121	0	1	0	0	1	1	0	0	0	0	0	1	4	3	1	0.485625	0.08884	0.804582	0.767835	0.307153	0.826884
chr1	181816857	181838542	Lbr	0	1	0	0	1	1	0	0	0	0	0	1	4	3	1	0.485625	0.08884	0.804582	0.767835	0.307153	0.826884
chr1	181905859	182019534	Enah	0	1	0	0	1	1	0	0	0	0	0	1	4	3	1	0.485625	0.08884	0.804582	0.767835	0.307153	0.826884
chr1	182124903	182131455	Srp9	0	1	0	0	1	1	0	0	0	0	0	1	4	3	1	0.485625	0.08884	0.804582	0.767835	0.307153	0.826884
chr1	182157177	182158098	Vmn1r1	0	1	0	0	1	1	0	0	0	0	0	1	4	3	1	0.485625	0.08884	0.804582	0.767835	0.307153	0.826884
chr1	182276746	182282703	Degs1	0	1	0	0	1	1	0	0	0	0	0	1	4	3	1	0.485625	0.08884	0.804582	0.767835	0.307153	0.826884
chr1	182303289	182303289	1700047M11Rik	0	1	0	0	1	1	0	0	0	0	0	1	4	3	1	0.485625	0.08884	0.804582	0.767835	0.307153	0.826884
chr1	182316890	182341589	Fbxo28	0	1	0	0	1	1	0	0	0	0	0	1	4	3	1	0.485625	0.08884	0.804582	0.767835	0.307153	0.826884
chr1	182409423	182461728	Trp53bp2	0	1	0	0	1	1	0	0	0	0	0	1	4	3	1	0.485625	0.08884	0.804582	0.767835	0.307153	0.826884
chr1	182468211	182517354	Capn2	0	1	0	0	1	1	0	0	0	0	0	1	4	3	1	0.485625	0.08884	0.804582	0.767835	0.307153	0.826884
chr1	182565060	182632107	Capn8	0	1	0	0	1	1	0	0	0	0	0	1	4	3	1	0.485625	0.08884	0.804582	0.767835	0.307153	0.826884
chr1	182747256	182749122	Ccdc185	0	1	0	0	1	1	0	0	0	0	0	1	4	3	1	0.485625	0.08884	0.804582	0.767835	0.307153	0.826884
chr1	182765040	182895227	Susd4	0	1	0	0	1	1	0	0	0	0	0	1	4	3	1	0.485625	0.08884	0.804582	0.767835	0.307153	0.826884
chr1	182972434	182975754	Tlr5	0	1	0	0	1	1	0	0	0	0	0	1	4	3	1	0.485625	0.08884	0.804582	0.767835	0.307153	0.826884
chr1	183086288	183135860	Disp1	0	1	0	0	1	1	0	0	0	0	0	1	4	3	1	0.485625	0.08884	0.804582	0.767835	0.307153	0.826884
chr1	183278351	183294434	Brox	0	1	0	0	0	1	0	0	0	0	0	1	3	2	1	0.71421	0.296412	0.804582	0.849892	0.52527	0.826884
chr1	183297518	183322585	Aida	0	1	0	0	0	1	0	0	0	0	0	1	3	2	1	0.71421	0.296412	0.804582	0.849892	0.52527	0.826884
chr1	183327339	183369529	Mia3	0	1	0	0	1	1	0	0	0	0	0	1	4	3	1	0.485625	0.08884	0.804582	0.767835	0.307153	0.826884
chr1	183390920	183409353	Taf1a	0	1	0	0	1	1	0	0	0	0	0	1	4	3	1	0.485625	0.08884	0.804582	0.767835	0.307153	0.826884
chr1	183418511	183436480	Hhipl2	0	1	0	0	1	1	0	0	0	0	0	1	4	3	1	0.485625	0.08884	0.804582	0.767835	0.307153	0.826884
chr1	184033155	184033860	1700056E22Rik	0	1	0	0	1	1	0	0	0	0	0	0	3	3	0	0.71421	0.08884	0.96413	0.849892	0.307153	0.96413
chr1	184036838	184074523	Dusp10	0	1	0	0	1	1	0	0	0	0	0	0	3	3	0	0.71421	0.08884	0.96413	0.849892	0.307153	0.96413
chr1	184557691	184557691	1700112H15Rik	0	1	0	0	0	1	0	0	0	0	0	0	2	2	0	0.88455	0.296412	0.96413	0.917832	0.52527	0.96413
chr1	184718989	184718989	4930488B22Rik	0	1	0	0	0	1	0	0	0	0	0	0	2	2	0	0.88455	0.296412	0.96413	0.917832	0.52527	0.96413
chr1	184727508	184732141	Hlx	0	1	0	0	0	1	0	0	0	0	0	0	2	2	0	0.88455	0.296412	0.96413	0.917832	0.52527	0.96413
chr1	184787714	184811129	2016-03-01	0	1	0	0	0	1	0	0	0	0	0	1	3	2	1	0.71421	0.296412	0.804582	0.849892	0.52527	0.826884
chr1	184819220	184845817	2016-03-02	0	1	0	0	0	1	0	0	0	0	0	1	3	2	1	0.71421	0.296412	0.804582	0.849892	0.52527	0.826884
chr1	184822488	184822488	Mir1981	0	1	0	0	0	1	0	0	0	0	0	1	3	2	1	0.71421	0.296412	0.804582	0.849892	0.52527	0.826884
chr1	184874307	184882991	C130074G19Rik	0	1	0	0	1	1	0	0	0	1	0	0	4	3	1	0.485625	0.08884	0.804582	0.767835	0.307153	0.826884
chr1	184898523	184999472	Mark1	0	1	0	0	1	1	0	0	0	1	0	0	4	3	1	0.485625	0.08884	0.804582	0.767835	0.307153	0.826884
chr1	185204241	185283996	Rab3gap2	0	1	0	0	0	1	1	0	0	1	0	1	5	2	3	0.267493	0.296412	0.216631	0.643934	0.52527	0.455207
chr1	185243038	185243038	Snora36b	0	1	0	0	0	1	1	0	0	1	0	1	5	2	3	0.267493	0.296412	0.216631	0.643934	0.52527	0.455207
chr1	185243043	185243043	Mir664	0	1	0	0	0	1	1	0	0	1	0	1	5	2	3	0.267493	0.296412	0.216631	0.643934	0.52527	0.455207
chr1	185287048	185329287	Iars2	0	1	0	0	0	1	1	0	0	1	0	0	4	2	2	0.485625	0.296412	0.508895	0.767835	0.52527	0.647851
chr1	185313385	185313385	Mir194-1	0	1	0	0	0	1	1	0	0	0	0	1	4	2	2	0.485625	0.296412	0.508895	0.767835	0.52527	0.647851
chr1	185313691	185313691	Mir215	0	1	0	0	0	1	1	0	0	0	0	1	4	2	2	0.485625	0.296412	0.508895	0.767835	0.52527	0.647851
chr1	185338112	185356626	Bpnt1	0	1	0	0	0	1	1	1	0	0	0	0	4	2	2	0.485625	0.296412	0.508895	0.767835	0.52527	0.647851
chr1	185363197	185428147	Eprs	0	1	0	0	1	1	1	1	0	1	0	0	6	3	3	0.115712	0.08884	0.216631	0.4463	0.307153	0.455207
chr1	185441819	185441819	9630028B13Rik	0	1	0	0	0	1	1	0	0	0	0	1	4	2	2	0.485625	0.296412	0.508895	0.767835	0.52527	0.647851
chr1	185455063	185464555	Slc30a10	0	1	0	0	1	1	1	0	0	0	0	1	5	3	2	0.267493	0.08884	0.508895	0.643934	0.307153	0.647851
chr1	185455568	185455568	Gm2061	0	1	0	0	0	1	1	0	0	0	0	1	4	2	2	0.485625	0.296412	0.508895	0.767835	0.52527	0.647851
chr1	185498014	185498014	5033404E19Rik	0	1	0	0	0	1	1	0	0	0	0	1	4	2	2	0.485625	0.296412	0.508895	0.767835	0.52527	0.647851
chr1	185988795	185988795	Mir297c	0	1	0	0	1	1	1	1	0	0	0	1	6	3	3	0.115712	0.08884	0.216631	0.4463	0.307153	0.455207
chr1	186088528	186117250	Lyplal1	0	1	0	0	1	1	1	1	0	0	0	1	6	3	3	0.115712	0.08884	0.216631	0.4463	0.307153	0.455207
chr1	186558681	186558681	A730004F24Rik	0	1	0	0	1	1	1	0	0	0	0	1	5	3	2	0.267493	0.08884	0.508895	0.643934	0.307153	0.647851
chr1	186625447	186704774	Tgfb2	0	1	0	0	1	1	1	0	0	1	0	0	5	3	2	0.267493	0.08884	0.508895	0.643934	0.307153	0.647851
chr1	186721402	186749308	Rrp15	0	1	0	0	1	1	1	0	0	1	0	0	5	3	2	0.267493	0.08884	0.508895	0.643934	0.307153	0.647851
chr1	186967875	186969858	D1Pas1	0	1	0	0	1	1	1	0	0	1	0	0	5	3	2	0.267493	0.08884	0.508895	0.643934	0.307153	0.647851
chr1	187048408	187215285	Spata17	0	1	0	0	1	1	1	0	0	1	0	0	5	3	2	0.267493	0.08884	0.508895	0.643934	0.307153	0.647851
chr1	187127852	187127852	1700007P06Rik	0	1	0	0	1	1	1	0	0	1	0	0	5	3	2	0.267493	0.08884	0.508895	0.643934	0.307153	0.647851
chr1	187215623	187348577	Gpatch2	0	1	0	0	0	1	1	0	0	1	0	0	4	2	2	0.485625	0.296412	0.508895	0.767835	0.52527	0.647851
chr1	187997996	188211139	Esrrg	0	1	0	0	0	1	0	0	0	1	0	0	3	2	1	0.71421	0.296412	0.804582	0.849892	0.52527	0.826884
chr1	188008990	188008990	9330162B11Rik	0	1	0	0	0	1	0	0	0	1	0	0	3	2	1	0.71421	0.296412	0.804582	0.849892	0.52527	0.826884
chr1	188263033	188964928	Ush2a	0	1	0	0	0	0	1	1	0	1	0	0	4	1	3	0.485625	0.624998	0.216631	0.767835	0.738763	0.455207
chr1	188972124	189007612	Kctd3	0	1	0	0	0	1	1	0	0	0	0	1	4	2	2	0.485625	0.296412	0.508895	0.767835	0.52527	0.647851
chr1	189209789	189344000	Kcnk2	0	1	0	0	0	1	1	0	0	1	0	1	5	2	3	0.267493	0.296412	0.216631	0.643934	0.52527	0.455207
chr1	189642598	189685106	Cenpf	0	1	0	0	0	1	1	0	0	0	0	1	4	2	2	0.485625	0.296412	0.508895	0.767835	0.52527	0.647851
chr1	189786774	189870055	Ptpn14	0	1	0	0	0	1	1	0	0	0	0	1	4	2	2	0.485625	0.296412	0.508895	0.767835	0.52527	0.647851
chr1	189880785	189922279	Smyd2	0	1	0	0	0	1	1	0	0	1	0	1	5	2	3	0.267493	0.296412	0.216631	0.643934	0.52527	0.455207
chr1	190123219	190162246	Prox1	0	1	0	0	0	1	1	0	0	1	0	1	5	2	3	0.267493	0.296412	0.216631	0.643934	0.52527	0.455207
chr1	190773592	190911660	Rps6kc1	0	1	0	0	0	0	1	1	0	0	0	1	4	1	3	0.485625	0.624998	0.216631	0.767835	0.738763	0.455207
chr1	190928699	190946491	Angel2	0	1	0	0	0	0	1	1	0	0	0	1	4	1	3	0.485625	0.624998	0.216631	0.767835	0.738763	0.455207
chr1	190950183	190979296	Vash2	0	1	0	0	0	0	1	1	0	0	0	1	4	1	3	0.485625	0.624998	0.216631	0.767835	0.738763	0.455207
chr1	191008138	191026093	Mfsd7b	0	1	0	0	0	0	1	1	0	0	0	1	4	1	3	0.485625	0.624998	0.216631	0.767835	0.738763	0.455207
chr1	191029781	191029781	A230020J21Rik	0	1	0	0	0	0	1	1	0	0	0	1	4	1	3	0.485625	0.624998	0.216631	0.767835	0.738763	0.455207
chr1	191039582	191042898	Spata45	0	1	0	0	0	0	1	1	0	1	0	1	5	1	4	0.267493	0.624998	0.054137	0.643934	0.738763	0.250204
chr1	191046107	191062857	Tatdn3	0	1	0	0	0	0	1	1	0	0	0	1	4	1	3	0.485625	0.624998	0.216631	0.767835	0.738763	0.455207
chr1	191063038	191082449	Nsl1	0	1	0	0	0	0	1	1	0	0	0	1	4	1	3	0.485625	0.624998	0.216631	0.767835	0.738763	0.455207
chr1	191098458	191108633	Batf3	0	1	0	0	0	0	1	1	0	0	0	1	4	1	3	0.485625	0.624998	0.216631	0.767835	0.738763	0.455207
chr1	191162686	191164444	Fam71a	0	1	0	0	0	0	1	1	0	0	0	1	4	1	3	0.485625	0.624998	0.216631	0.767835	0.738763	0.455207
chr1	191171481	191177470	Atf3	0	1	0	0	0	0	1	1	0	0	0	1	4	1	3	0.485625	0.624998	0.216631	0.767835	0.738763	0.455207
chr1	191306912	191318092	Nenf	0	1	0	0	0	0	1	1	0	0	0	1	4	1	3	0.485625	0.624998	0.216631	0.767835	0.738763	0.455207
chr1	191326040	191349850	Tmem206	0	1	0	0	0	0	1	1	0	0	0	1	4	1	3	0.485625	0.624998	0.216631	0.767835	0.738763	0.455207
chr1	191352976	191396416	Ppp2r5a	0	1	0	0	0	0	1	1	0	0	0	1	4	1	3	0.485625	0.624998	0.216631	0.767835	0.738763	0.455207
chr1	191539242	191575400	Dtl	0	1	0	0	0	0	1	1	0	0	0	0	3	1	2	0.71421	0.624998	0.508895	0.849892	0.738763	0.647851
chr1	191575857	191621464	Ints7	0	1	0	0	0	1	1	1	0	0	0	1	5	2	3	0.267493	0.296412	0.216631	0.643934	0.52527	0.455207
chr1	191718507	191778534	Lpgat1	0	1	0	0	0	1	1	0	0	0	0	1	4	2	2	0.485625	0.296412	0.508895	0.767835	0.52527	0.647851
chr1	191821645	191831357	Nek2	0	1	0	0	0	1	1	0	0	1	0	1	5	2	3	0.267493	0.296412	0.216631	0.643934	0.52527	0.455207
chr1	191907006	191909755	Slc30a1	0	1	0	0	0	1	0	0	0	1	0	1	4	2	2	0.485625	0.296412	0.508895	0.767835	0.52527	0.647851
chr1	191907527	191907527	1700034H15Rik	0	1	0	0	0	1	0	0	0	1	0	1	4	2	2	0.485625	0.296412	0.508895	0.767835	0.52527	0.647851
chr1	191983265	191985503	Rd3	0	1	0	0	0	1	0	0	0	1	0	1	4	2	2	0.485625	0.296412	0.508895	0.767835	0.52527	0.647851
chr1	191997429	192070634	Traf5	0	1	0	0	0	1	0	0	0	1	0	1	4	2	2	0.485625	0.296412	0.508895	0.767835	0.52527	0.647851
chr1	191998634	191998634	Mir3473c	0	1	0	0	0	1	0	0	0	0	0	1	3	2	1	0.71421	0.296412	0.804582	0.849892	0.52527	0.826884
chr1	192100810	192137898	Rcor3	0	1	0	0	0	1	0	0	0	1	0	1	4	2	2	0.485625	0.296412	0.508895	0.767835	0.52527	0.647851
chr1	192151025	192151025	Gm10516	0	1	0	0	0	1	0	0	0	0	0	1	3	2	1	0.71421	0.296412	0.804582	0.849892	0.52527	0.826884
chr1	192191007	192506121	Kcnh1	0	1	0	0	0	1	0	0	0	0	0	1	3	2	1	0.71421	0.296412	0.804582	0.849892	0.52527	0.826884
chr1	192513883	192759761	Hhat	0	1	0	0	0	1	0	0	0	0	0	1	3	2	1	0.71421	0.296412	0.804582	0.849892	0.52527	0.826884
chr1	192842739	192842739	1700065J18Rik	0	1	0	0	0	1	0	0	0	0	0	1	3	2	1	0.71421	0.296412	0.804582	0.849892	0.52527	0.826884
chr1	192846372	192851126	Sertad4	0	1	0	0	0	1	0	0	0	0	0	1	3	2	1	0.71421	0.296412	0.804582	0.849892	0.52527	0.826884
chr1	192856855	192856855	Gm15867	0	1	0	0	0	1	0	0	0	0	0	1	3	2	1	0.71421	0.296412	0.804582	0.849892	0.52527	0.826884
chr1	192897306	193035635	Syt14	0	1	0	0	1	1	0	0	0	0	0	1	4	3	1	0.485625	0.08884	0.804582	0.767835	0.307153	0.826884
chr1	193107542	193130150	Diexf	0	1	0	0	1	1	0	0	0	0	0	1	4	3	1	0.485625	0.08884	0.804582	0.767835	0.307153	0.826884
chr1	193157218	193169506	Irf6	0	1	0	0	1	1	0	0	0	0	0	1	4	3	1	0.485625	0.08884	0.804582	0.767835	0.307153	0.826884
chr1	193174341	193175133	A130010J15Rik	0	1	0	0	1	1	0	0	0	0	0	1	4	3	1	0.485625	0.08884	0.804582	0.767835	0.307153	0.826884
chr1	193175666	193198019	Traf3ip3	0	1	0	0	0	1	0	0	0	0	0	1	3	2	1	0.71421	0.296412	0.804582	0.849892	0.52527	0.826884
chr1	193222010	193242262	Hsd11b1	0	1	0	0	0	1	0	0	0	0	0	1	3	2	1	0.71421	0.296412	0.804582	0.849892	0.52527	0.826884
chr1	193272462	193272774	G0s2	0	1	0	0	0	1	0	1	0	0	0	1	4	2	2	0.485625	0.296412	0.508895	0.767835	0.52527	0.647851
chr1	193303519	193343510	Lamb3	0	1	0	0	1	1	0	0	0	0	0	1	4	3	1	0.485625	0.08884	0.804582	0.767835	0.307153	0.826884
chr1	193347356	193362104	Camk1g	0	1	0	0	0	1	0	0	0	0	0	1	3	2	1	0.71421	0.296412	0.804582	0.849892	0.52527	0.826884
chr1	193507530	193507530	Mir205	0	1	0	0	0	1	0	0	0	0	0	1	3	2	1	0.71421	0.296412	0.804582	0.849892	0.52527	0.826884
chr1	194222759	194222759	4930503O07Rik	0	1	0	0	0	1	0	0	0	0	0	1	3	2	1	0.71421	0.296412	0.804582	0.849892	0.52527	0.826884
chr1	194643759	194812161	Plxna2	0	1	0	0	0	1	0	0	0	0	0	1	3	2	1	0.71421	0.296412	0.804582	0.849892	0.52527	0.826884
chr1	194938965	194960121	Cd34	0	1	0	0	0	1	0	0	0	0	0	1	3	2	1	0.71421	0.296412	0.804582	0.849892	0.52527	0.826884
chr1	194976959	194976959	Gm16897	0	1	0	0	0	1	0	0	0	0	0	1	3	2	1	0.71421	0.296412	0.804582	0.849892	0.52527	0.826884
chr1	195037120	195037120	Mir29b-2	0	1	0	0	0	1	0	0	0	0	0	1	3	2	1	0.71421	0.296412	0.804582	0.849892	0.52527	0.826884
chr1	195037634	195037634	Mir29c	0	1	0	0	0	1	0	0	0	0	0	1	3	2	1	0.71421	0.296412	0.804582	0.849892	0.52527	0.826884
chr1	195037908	195037908	A330023F24Rik	0	1	0	0	0	1	0	0	0	0	0	1	3	2	1	0.71421	0.296412	0.804582	0.849892	0.52527	0.826884
chr1	195041991	195092248	Cd46	0	1	0	0	0	1	0	0	0	0	0	1	3	2	1	0.71421	0.296412	0.804582	0.849892	0.52527	0.826884
chr1	195103861	195131305	Cr1l	0	1	0	0	0	1	0	0	0	0	0	1	3	2	1	0.71421	0.296412	0.804582	0.849892	0.52527	0.826884
chr1	195141189	195176610	Cr2	0	1	0	0	0	1	0	0	0	0	0	1	3	2	1	0.71421	0.296412	0.804582	0.849892	0.52527	0.826884
chr2	3118555	3226510	Fam171a1	1	0	0	0	0	0	0	0	1	0	0	1	3	1	2	0.71421	0.624998	0.508895	0.849892	0.738763	0.647851
chr2	3284296	3326091	Nmt2	1	0	0	0	0	0	0	0	1	0	0	1	3	1	2	0.71421	0.624998	0.508895	0.849892	0.738763	0.647851
chr2	3329020	3329863	Rpp38	1	0	0	0	0	0	0	1	1	0	0	1	4	1	3	0.485625	0.624998	0.216631	0.767835	0.738763	0.455207
chr2	3336209	3340771	Acbd7	1	0	0	0	0	0	0	1	1	0	0	1	4	1	3	0.485625	0.624998	0.216631	0.767835	0.738763	0.455207
chr2	3342409	3365293	Olah	1	0	0	0	0	0	0	1	1	0	0	1	4	1	3	0.485625	0.624998	0.216631	0.767835	0.738763	0.455207
chr2	3409194	3411982	Meig1	1	0	1	0	0	1	0	0	1	0	0	1	5	3	2	0.267493	0.08884	0.508895	0.643934	0.307153	0.647851
chr2	3424217	3458954	Dclre1c	1	0	1	0	0	1	0	0	1	0	0	1	5	3	2	0.267493	0.08884	0.508895	0.643934	0.307153	0.647851
chr2	3458622	3474986	Suv39h2	1	0	0	0	0	1	0	0	1	0	0	1	4	2	2	0.485625	0.296412	0.508895	0.767835	0.52527	0.647851
chr2	3488990	3512814	Hspa14	1	0	0	0	0	1	0	0	1	0	0	1	4	2	2	0.485625	0.296412	0.508895	0.767835	0.52527	0.647851
chr2	3513126	3523989	Cdnf	1	0	0	0	0	1	0	0	1	0	0	1	4	2	2	0.485625	0.296412	0.508895	0.767835	0.52527	0.647851
chr2	3523321	3523321	Mir466b-2	1	0	0	0	0	1	0	0	1	0	0	1	4	2	2	0.485625	0.296412	0.508895	0.767835	0.52527	0.647851
chr2	3772851	3779617	Fam107b	0	0	1	0	0	1	0	0	1	0	0	1	4	2	2	0.485625	0.296412	0.508895	0.767835	0.52527	0.647851
chr2	4141141	4141141	1700080N15Rik	0	0	1	0	0	1	0	0	1	0	1	1	5	2	3	0.267493	0.296412	0.216631	0.643934	0.52527	0.455207
chr2	4153077	4611069	Frmd4a	1	0	1	0	0	1	0	0	1	0	1	1	6	3	3	0.115712	0.08884	0.216631	0.4463	0.307153	0.455207
chr2	4624445	4651981	Prpf18	1	0	1	0	0	1	0	0	1	0	1	1	6	3	3	0.115712	0.08884	0.216631	0.4463	0.307153	0.455207
chr2	4718231	4800015	Bend7	1	0	1	0	0	1	0	0	1	0	0	1	5	3	2	0.267493	0.08884	0.508895	0.643934	0.307153	0.647851
chr2	4884412	4906795	Sephs1	1	0	1	0	0	1	0	1	1	0	1	1	7	3	4	0.0381186	0.08884	0.054137	0.223825	0.307153	0.250204
chr2	4919069	4938360	Phyh	1	0	1	0	0	1	0	0	1	0	1	1	6	3	3	0.115712	0.08884	0.216631	0.4463	0.307153	0.455207
chr2	4976251	4985411	Ucma	1	0	0	0	0	1	0	0	1	0	1	1	5	2	3	0.267493	0.296412	0.216631	0.643934	0.52527	0.455207
chr2	4991392	5010695	Mcm10	1	0	0	0	0	1	0	0	1	0	1	1	5	2	3	0.267493	0.296412	0.216631	0.643934	0.52527	0.455207
chr2	5021350	5054705	Optn	1	0	0	0	0	1	0	0	1	0	1	1	5	2	3	0.267493	0.296412	0.216631	0.643934	0.52527	0.455207
chr2	5137933	5229188	Ccdc3	1	0	0	0	0	1	0	0	1	0	1	1	5	2	3	0.267493	0.296412	0.216631	0.643934	0.52527	0.455207
chr2	5298982	5714237	Camk1d	1	0	0	0	0	1	0	0	1	0	0	1	4	2	2	0.485625	0.296412	0.508895	0.767835	0.52527	0.647851
chr2	5483389	5483389	Mir466d	1	0	0	0	0	1	0	0	1	0	0	1	4	2	2	0.485625	0.296412	0.508895	0.767835	0.52527	0.647851
chr2	5794853	5844908	Cdc123	1	0	0	0	0	1	0	1	1	0	1	1	6	2	4	0.115712	0.296412	0.054137	0.4463	0.52527	0.250204
chr2	5854858	5868198	Nudt5	1	0	0	0	0	1	0	1	1	0	1	1	6	2	4	0.115712	0.296412	0.054137	0.4463	0.52527	0.250204
chr2	5871834	5895263	Sec61a2	1	0	0	0	0	1	0	1	1	0	1	1	6	2	4	0.115712	0.296412	0.054137	0.4463	0.52527	0.250204
chr2	5898707	5942671	Dhtkd1	1	0	0	0	0	1	0	1	1	0	1	1	6	2	4	0.115712	0.296412	0.054137	0.4463	0.52527	0.250204
chr2	5957488	6055442	Upf2	1	0	1	0	0	1	0	0	1	0	1	1	6	3	3	0.115712	0.08884	0.216631	0.4463	0.307153	0.455207
chr2	6100335	6114030	Proser2	1	0	1	0	0	1	0	1	1	0	0	1	6	3	3	0.115712	0.08884	0.216631	0.4463	0.307153	0.455207
chr2	6140570	6140570	Gm10857	1	0	1	0	0	1	0	1	1	0	0	1	6	3	3	0.115712	0.08884	0.216631	0.4463	0.307153	0.455207
chr2	6189339	6212960	Echdc3	1	0	1	0	0	1	0	1	1	0	0	1	6	3	3	0.115712	0.08884	0.216631	0.4463	0.307153	0.455207
chr2	6321611	6321611	A230108P19Rik	1	0	1	0	0	1	0	1	1	0	0	1	6	3	3	0.115712	0.08884	0.216631	0.4463	0.307153	0.455207
chr2	6336455	6441742	Usp6nl	1	0	1	0	0	1	0	1	1	0	0	1	6	3	3	0.115712	0.08884	0.216631	0.4463	0.307153	0.455207
chr2	6547085	7081159	Celf2	1	0	1	0	0	1	0	1	1	0	0	1	6	3	3	0.115712	0.08884	0.216631	0.4463	0.307153	0.455207
chr2	6928722	6928722	5031426D15Rik	1	0	1	0	0	1	0	1	1	0	0	1	6	3	3	0.115712	0.08884	0.216631	0.4463	0.307153	0.455207
chr2	9197484	9197484	1700061F12Rik	0	0	1	0	0	1	0	0	1	0	1	1	5	2	3	0.267493	0.296412	0.216631	0.643934	0.52527	0.455207
chr2	9858369	9877589	Gata3	0	0	1	0	0	1	0	0	1	0	1	1	5	2	3	0.267493	0.296412	0.216631	0.643934	0.52527	0.455207
chr2	9886767	9886767	4930412O13Rik	0	0	1	0	0	1	0	0	1	0	1	1	5	2	3	0.267493	0.296412	0.216631	0.643934	0.52527	0.455207
chr2	9889540	9889540	9230102O04Rik	0	0	1	0	0	1	0	0	1	0	1	1	5	2	3	0.267493	0.296412	0.216631	0.643934	0.52527	0.455207
chr2	9916348	10048400	Taf3	0	0	1	0	0	1	0	0	1	0	1	1	5	2	3	0.267493	0.296412	0.216631	0.643934	0.52527	0.455207
chr2	10056799	10080403	Atp5c1	0	0	1	0	0	1	0	0	1	0	1	1	5	2	3	0.267493	0.296412	0.216631	0.643934	0.52527	0.455207
chr2	10080630	10092517	Kin	0	0	1	0	0	1	0	0	1	0	1	1	5	2	3	0.267493	0.296412	0.216631	0.643934	0.52527	0.455207
chr2	10094753	10130577	Itih2	0	0	1	0	0	1	0	0	1	0	1	1	5	2	3	0.267493	0.296412	0.216631	0.643934	0.52527	0.455207
chr2	10153665	10251583	Itih5	0	0	1	0	0	1	0	0	1	0	1	1	5	2	3	0.267493	0.296412	0.216631	0.643934	0.52527	0.455207
chr2	10393309	10590570	Sfmbt2	0	0	1	0	0	1	0	0	1	0	1	1	5	2	3	0.267493	0.296412	0.216631	0.643934	0.52527	0.455207
chr2	10466746	10466746	Mir466m	0	0	1	0	0	1	0	0	1	0	1	1	5	2	3	0.267493	0.296412	0.216631	0.643934	0.52527	0.455207
chr2	10467349	10467349	Mir669f	0	0	1	0	0	1	0	0	1	0	1	1	5	2	3	0.267493	0.296412	0.216631	0.643934	0.52527	0.455207
chr2	10468463	10468463	Mir669d	0	0	1	0	0	1	0	0	1	0	1	1	5	2	3	0.267493	0.296412	0.216631	0.643934	0.52527	0.455207
chr2	10469068	10469068	Mir669l	0	0	1	0	0	1	0	0	1	0	1	1	5	2	3	0.267493	0.296412	0.216631	0.643934	0.52527	0.455207
chr2	10471729	10471729	Mir669d-2	0	0	1	0	0	1	0	0	1	0	1	1	5	2	3	0.267493	0.296412	0.216631	0.643934	0.52527	0.455207
chr2	10472340	10472340	Mir297a-4	0	0	1	0	0	1	0	0	1	0	1	1	5	2	3	0.267493	0.296412	0.216631	0.643934	0.52527	0.455207
chr2	10472343	10472343	Mir297a-2	0	0	1	0	0	1	0	0	1	0	1	1	5	2	3	0.267493	0.296412	0.216631	0.643934	0.52527	0.455207
chr2	10474300	10501194	Mir466b-1	0	0	1	0	0	1	0	0	1	0	1	1	5	2	3	0.267493	0.296412	0.216631	0.643934	0.52527	0.455207
chr2	10474304	10501198	Mir466b-4	0	0	1	0	0	1	0	0	1	0	1	1	5	2	3	0.267493	0.296412	0.216631	0.643934	0.52527	0.455207
chr2	10474304	10501198	Mir466b-5	0	0	1	0	0	1	0	0	1	0	1	1	5	2	3	0.267493	0.296412	0.216631	0.643934	0.52527	0.455207
chr2	10474304	10501198	Mir466b-6	0	0	1	0	0	1	0	0	1	0	1	1	5	2	3	0.267493	0.296412	0.216631	0.643934	0.52527	0.455207
chr2	10474304	10501198	Mir466b-7	0	0	1	0	0	1	0	0	1	0	1	1	5	2	3	0.267493	0.296412	0.216631	0.643934	0.52527	0.455207
chr2	10474541	10474541	Mir669a-3	0	0	1	0	0	1	0	0	1	0	1	1	5	2	3	0.267493	0.296412	0.216631	0.643934	0.52527	0.455207
chr2	10475426	10475426	Mir669k	0	0	1	0	0	1	0	0	1	0	1	1	5	2	3	0.267493	0.296412	0.216631	0.643934	0.52527	0.455207
chr2	10476418	10503350	Mir467a-1	0	0	1	0	0	1	0	0	1	0	1	1	5	2	3	0.267493	0.296412	0.216631	0.643934	0.52527	0.455207
chr2	10476423	10500904	Mir467a-8	0	0	1	0	0	1	0	0	1	0	1	1	5	2	3	0.267493	0.296412	0.216631	0.643934	0.52527	0.455207
chr2	10476423	10500904	Mir467a-9	0	0	1	0	0	1	0	0	1	0	1	1	5	2	3	0.267493	0.296412	0.216631	0.643934	0.52527	0.455207
chr2	10476423	10500904	Mir467a-2	0	0	1	0	0	1	0	0	1	0	1	1	5	2	3	0.267493	0.296412	0.216631	0.643934	0.52527	0.455207
chr2	10476423	10500904	Mir467a-5	0	0	1	0	0	1	0	0	1	0	1	1	5	2	3	0.267493	0.296412	0.216631	0.643934	0.52527	0.455207
chr2	10476423	10500904	Mir467a-7	0	0	1	0	0	1	0	0	1	0	1	1	5	2	3	0.267493	0.296412	0.216631	0.643934	0.52527	0.455207
chr2	10476423	10500904	Mir467a-4	0	0	1	0	0	1	0	0	1	0	1	1	5	2	3	0.267493	0.296412	0.216631	0.643934	0.52527	0.455207
chr2	10476713	10479171	Mir466e	0	0	1	0	0	1	0	0	1	0	1	1	5	2	3	0.267493	0.296412	0.216631	0.643934	0.52527	0.455207
chr2	10476713	10479171	Mir466b-8	0	0	1	0	0	1	0	0	1	0	1	1	5	2	3	0.267493	0.296412	0.216631	0.643934	0.52527	0.455207
chr2	10476945	10510260	Mir669a-2	0	0	1	0	0	1	0	0	1	0	1	1	5	2	3	0.267493	0.296412	0.216631	0.643934	0.52527	0.455207
chr2	10476949	10503883	Mir669a-1	0	0	1	0	0	1	0	0	1	0	1	1	5	2	3	0.267493	0.296412	0.216631	0.643934	0.52527	0.455207
chr2	10477272	10477272	Mir669g	0	0	1	0	0	1	0	0	1	0	1	1	5	2	3	0.267493	0.296412	0.216631	0.643934	0.52527	0.455207
chr2	10478030	10478030	Mir669j	0	0	1	0	0	1	0	0	1	0	1	1	5	2	3	0.267493	0.296412	0.216631	0.643934	0.52527	0.455207
chr2	10481320	10481320	Mir467b	0	0	1	0	0	1	0	0	1	0	1	1	5	2	3	0.267493	0.296412	0.216631	0.643934	0.52527	0.455207
chr2	10481617	10491422	Mir466c-1	0	0	1	0	0	1	0	0	1	0	1	1	5	2	3	0.267493	0.296412	0.216631	0.643934	0.52527	0.455207
chr2	10481620	10491425	Mir466c-2	0	0	1	0	0	1	0	0	1	0	1	1	5	2	3	0.267493	0.296412	0.216631	0.643934	0.52527	0.455207
chr2	10481620	10491425	Gm25285	0	0	1	0	0	1	0	0	1	0	1	1	5	2	3	0.267493	0.296412	0.216631	0.643934	0.52527	0.455207
chr2	10483760	10503355	Mir467a-3	0	0	1	0	0	1	0	0	1	0	1	1	5	2	3	0.267493	0.296412	0.216631	0.643934	0.52527	0.455207
chr2	10483760	10503355	Mir467a-6	0	0	1	0	0	1	0	0	1	0	1	1	5	2	3	0.267493	0.296412	0.216631	0.643934	0.52527	0.455207
chr2	10483760	10503355	Mir467a-10	0	0	1	0	0	1	0	0	1	0	1	1	5	2	3	0.267493	0.296412	0.216631	0.643934	0.52527	0.455207
chr2	10503645	10503645	Mir466b-3	0	0	1	0	0	1	0	0	1	0	1	1	5	2	3	0.267493	0.296412	0.216631	0.643934	0.52527	0.455207
chr2	10507714	10507714	Mir467d	0	0	1	0	0	1	0	0	1	0	1	1	5	2	3	0.267493	0.296412	0.216631	0.643934	0.52527	0.455207
chr2	10511772	10511772	Mir297a-3	0	0	1	0	0	1	0	0	1	0	1	1	5	2	3	0.267493	0.296412	0.216631	0.643934	0.52527	0.455207
chr2	10511775	10511775	Mir297b	0	0	1	0	0	1	0	0	1	0	1	1	5	2	3	0.267493	0.296412	0.216631	0.643934	0.52527	0.455207
chr2	10514395	10514395	Mir669o	0	0	1	0	0	1	0	0	1	0	1	1	5	2	3	0.267493	0.296412	0.216631	0.643934	0.52527	0.455207
chr2	10514674	10514674	Mir466g	0	0	1	0	0	1	0	0	1	0	1	1	5	2	3	0.267493	0.296412	0.216631	0.643934	0.52527	0.455207
chr2	10516217	10516217	Mir466l	0	0	1	0	0	1	0	0	1	0	1	1	5	2	3	0.267493	0.296412	0.216631	0.643934	0.52527	0.455207
chr2	10517730	10517730	Mir669i	0	0	1	0	0	1	0	0	1	0	1	1	5	2	3	0.267493	0.296412	0.216631	0.643934	0.52527	0.455207
chr2	11226867	11300125	Prkcq	0	0	1	0	0	1	0	1	1	0	1	1	6	2	4	0.115712	0.296412	0.054137	0.4463	0.52527	0.250204
chr2	11344106	11344106	Gm13293	0	0	1	0	0	1	0	1	1	0	1	1	6	2	4	0.115712	0.296412	0.054137	0.4463	0.52527	0.250204
chr2	11398500	11398500	8030442B05Rik	0	0	1	0	0	1	0	1	1	0	1	1	6	2	4	0.115712	0.296412	0.054137	0.4463	0.52527	0.250204
chr2	11474495	11553842	Pfkfb3	0	0	1	0	0	1	0	1	1	0	1	1	6	2	4	0.115712	0.296412	0.054137	0.4463	0.52527	0.250204
chr2	11585624	11600741	Rbm17	0	0	1	0	0	1	0	1	1	0	1	1	6	2	4	0.115712	0.296412	0.054137	0.4463	0.52527	0.250204
chr2	11643000	11689782	Il2ra	0	0	1	0	0	1	0	1	1	0	1	1	6	2	4	0.115712	0.296412	0.054137	0.4463	0.52527	0.250204
chr2	11705847	11733985	Il15ra	0	0	1	0	0	1	0	1	1	0	1	1	6	2	4	0.115712	0.296412	0.054137	0.4463	0.52527	0.250204
chr2	11742862	11777432	Fbxo18	0	0	1	0	0	1	0	1	1	0	1	1	6	2	4	0.115712	0.296412	0.054137	0.4463	0.52527	0.250204
chr2	11778588	11789891	Ankrd16	0	0	1	0	0	1	0	1	1	0	1	1	6	2	4	0.115712	0.296412	0.054137	0.4463	0.52527	0.250204
chr2	12109114	12301782	Itga8	0	0	1	0	0	1	0	1	1	0	1	1	6	2	4	0.115712	0.296412	0.054137	0.4463	0.52527	0.250204
chr2	12312315	12312315	E030013I19Rik	0	0	1	0	0	1	0	1	1	0	1	1	6	2	4	0.115712	0.296412	0.054137	0.4463	0.52527	0.250204
chr2	12348053	12419252	Fam188a	0	0	1	0	0	1	0	1	1	0	1	1	6	2	4	0.115712	0.296412	0.054137	0.4463	0.52527	0.250204
chr2	12974443	13001067	Pter	0	0	1	0	0	1	0	0	1	0	1	1	5	2	3	0.267493	0.296412	0.216631	0.643934	0.52527	0.455207
chr2	13004264	13010847	C1ql3	0	0	1	0	0	1	0	0	1	0	1	1	5	2	3	0.267493	0.296412	0.216631	0.643934	0.52527	0.455207
chr2	13077504	13271019	Rsu1	0	0	1	0	0	1	0	0	1	0	1	1	5	2	3	0.267493	0.296412	0.216631	0.643934	0.52527	0.455207
chr2	13276727	13491813	Cubn	0	0	1	0	0	1	0	0	1	0	1	1	5	2	3	0.267493	0.296412	0.216631	0.643934	0.52527	0.455207
chr2	13511517	13544632	Trdmt1	0	0	1	0	0	1	0	0	1	0	1	1	5	2	3	0.267493	0.296412	0.216631	0.643934	0.52527	0.455207
chr2	13574431	13582514	Vim	0	0	1	0	0	1	0	0	1	0	1	1	5	2	3	0.267493	0.296412	0.216631	0.643934	0.52527	0.455207
chr2	13656821	13793444	St8sia6	0	0	1	0	0	1	0	0	1	0	1	1	5	2	3	0.267493	0.296412	0.216631	0.643934	0.52527	0.455207
chr2	14026923	14055867	Hacd1	0	0	1	0	0	1	0	0	1	0	1	1	5	2	3	0.267493	0.296412	0.216631	0.643934	0.52527	0.455207
chr2	14073934	14073934	Stamos	0	0	1	0	0	1	0	0	1	0	1	1	5	2	3	0.267493	0.296412	0.216631	0.643934	0.52527	0.455207
chr2	14074296	14146480	Stam	0	0	1	0	0	1	0	0	1	0	1	1	5	2	3	0.267493	0.296412	0.216631	0.643934	0.52527	0.455207
chr2	14174589	14219436	Tmem236	0	0	1	0	0	1	0	0	1	0	1	1	5	2	3	0.267493	0.296412	0.216631	0.643934	0.52527	0.455207
chr2	14229512	14331175	Mrc1	0	0	1	1	0	1	0	0	1	0	1	1	6	3	3	0.115712	0.08884	0.216631	0.4463	0.307153	0.455207
chr2	14261081	14261081	Mir511	0	0	1	1	0	1	0	0	1	0	1	1	6	3	3	0.115712	0.08884	0.216631	0.4463	0.307153	0.455207
chr2	14389320	14494549	Slc39a12	0	0	1	1	0	1	0	0	1	0	1	1	6	3	3	0.115712	0.08884	0.216631	0.4463	0.307153	0.455207
chr2	14604450	14986076	Cacnb2	0	0	1	1	0	1	0	0	1	0	1	1	6	3	3	0.115712	0.08884	0.216631	0.4463	0.307153	0.455207
chr2	14722622	14722622	Gm13315	0	0	1	1	0	1	0	0	1	0	1	1	6	3	3	0.115712	0.08884	0.216631	0.4463	0.307153	0.455207
chr2	14996312	15048996	Nsun6	0	0	1	1	0	1	0	0	1	0	1	1	6	3	3	0.115712	0.08884	0.216631	0.4463	0.307153	0.455207
chr2	15055525	15076304	Arl5b	0	0	1	1	0	1	0	0	1	0	1	1	6	3	3	0.115712	0.08884	0.216631	0.4463	0.307153	0.455207
chr2	15526631	16255342	Malrd1	0	0	1	1	0	1	0	0	1	0	1	1	6	3	3	0.115712	0.08884	0.216631	0.4463	0.307153	0.455207
chr2	16357125	16751307	Plxdc2	0	0	0	1	0	1	0	0	1	0	1	1	5	2	3	0.267493	0.296412	0.216631	0.643934	0.52527	0.455207
chr2	17013726	17013726	4930515L03Rik	0	0	0	1	0	1	0	0	1	0	1	1	5	2	3	0.267493	0.296412	0.216631	0.643934	0.52527	0.455207
chr2	17348693	17730861	Nebl	0	0	0	1	0	1	0	0	1	0	1	1	5	2	3	0.267493	0.296412	0.216631	0.643934	0.52527	0.455207
chr2	17563626	17563626	Mir6419	0	0	0	1	0	1	0	0	1	0	1	1	5	2	3	0.267493	0.296412	0.216631	0.643934	0.52527	0.455207
chr2	17996537	17996873	H2afb1	0	0	0	1	0	1	0	0	1	0	1	1	5	2	3	0.267493	0.296412	0.216631	0.643934	0.52527	0.455207
chr2	18030577	18030577	Gm17762	0	0	0	1	0	1	0	0	1	0	1	1	5	2	3	0.267493	0.296412	0.216631	0.643934	0.52527	0.455207
chr2	18037741	18037741	A930004D18Rik	0	0	0	1	0	1	0	0	1	0	1	1	5	2	3	0.267493	0.296412	0.216631	0.643934	0.52527	0.455207
chr2	18045609	18048339	Skida1	0	0	0	1	0	1	0	0	1	0	1	1	5	2	3	0.267493	0.296412	0.216631	0.643934	0.52527	0.455207
chr2	18057903	18057903	Mir7655	0	0	0	1	0	1	0	0	1	0	1	1	5	2	3	0.267493	0.296412	0.216631	0.643934	0.52527	0.455207
chr2	18065034	18212390	Mllt10	0	0	0	1	0	1	0	0	1	0	1	1	5	2	3	0.267493	0.296412	0.216631	0.643934	0.52527	0.455207
chr2	18217256	18392500	Dnajc1	0	0	0	1	0	1	0	0	1	0	1	1	5	2	3	0.267493	0.296412	0.216631	0.643934	0.52527	0.455207
chr2	18672464	18675926	Commd3	0	0	0	1	0	1	0	0	1	0	1	1	5	2	3	0.267493	0.296412	0.216631	0.643934	0.52527	0.455207
chr2	18681811	18684481	Bmi1	0	0	0	1	0	1	0	0	1	0	1	1	5	2	3	0.267493	0.296412	0.216631	0.643934	0.52527	0.455207
chr2	18699069	18749532	Spag6l	0	0	0	1	0	1	0	0	1	0	1	1	5	2	3	0.267493	0.296412	0.216631	0.643934	0.52527	0.455207
chr2	18760862	18760862	Gm3363	0	0	0	1	0	1	0	0	1	0	1	1	5	2	3	0.267493	0.296412	0.216631	0.643934	0.52527	0.455207
chr2	18801818	18801818	Carlr	0	0	0	1	0	1	0	0	1	0	1	1	5	2	3	0.267493	0.296412	0.216631	0.643934	0.52527	0.455207
chr2	18844382	18997995	Pip4k2a	0	0	0	1	0	1	0	0	1	0	1	1	5	2	3	0.267493	0.296412	0.216631	0.643934	0.52527	0.455207
chr2	18999804	18999804	4930426L09Rik	0	0	0	1	0	1	0	0	1	0	1	1	5	2	3	0.267493	0.296412	0.216631	0.643934	0.52527	0.455207
chr2	19201767	19310126	Armc3	0	0	0	1	0	1	0	0	1	0	1	1	5	2	3	0.267493	0.296412	0.216631	0.643934	0.52527	0.455207
chr2	19352251	19352251	4930447M23Rik	0	0	0	1	0	1	0	0	1	0	1	1	5	2	3	0.267493	0.296412	0.216631	0.643934	0.52527	0.455207
chr2	19371682	19394355	Msrb2	0	0	0	1	0	1	0	0	1	0	1	1	5	2	3	0.267493	0.296412	0.216631	0.643934	0.52527	0.455207
chr2	19445860	19447166	Ptf1a	0	0	0	1	0	1	0	0	1	0	1	1	5	2	3	0.267493	0.296412	0.216631	0.643934	0.52527	0.455207
chr2	19446674	19446674	Ptf1aos	0	0	0	1	0	1	0	0	1	0	1	1	5	2	3	0.267493	0.296412	0.216631	0.643934	0.52527	0.455207
chr2	19463127	19553880	4921504E06Rik	0	0	0	1	0	1	0	0	1	0	1	1	5	2	3	0.267493	0.296412	0.216631	0.643934	0.52527	0.455207
chr2	19657897	19657897	Gm3230	0	0	0	1	0	1	0	0	1	0	1	1	5	2	3	0.267493	0.296412	0.216631	0.643934	0.52527	0.455207
chr2	19658061	19659426	Otud1	0	0	0	1	0	1	0	0	1	0	1	1	5	2	3	0.267493	0.296412	0.216631	0.643934	0.52527	0.455207
chr2	20290006	20809210	Etl4	0	0	0	1	0	1	0	0	1	0	1	1	5	2	3	0.267493	0.296412	0.216631	0.643934	0.52527	0.455207
chr2	20848711	20967410	Arhgap21	0	0	0	1	0	1	0	0	1	0	1	1	5	2	3	0.267493	0.296412	0.216631	0.643934	0.52527	0.455207
chr2	20970348	20970348	Gm13375	0	0	0	1	0	1	0	0	1	0	1	1	5	2	3	0.267493	0.296412	0.216631	0.643934	0.52527	0.455207
chr2	21180944	21205148	Enkur	0	0	0	1	0	1	0	0	1	0	1	1	5	2	3	0.267493	0.296412	0.216631	0.643934	0.52527	0.455207
chr2	21211436	21213680	Thnsl1	0	0	0	1	0	1	0	0	1	0	1	1	5	2	3	0.267493	0.296412	0.216631	0.643934	0.52527	0.455207
chr2	21368255	21827693	Gpr158	0	0	0	1	0	1	0	0	1	0	1	1	5	2	3	0.267493	0.296412	0.216631	0.643934	0.52527	0.455207
chr2	22227635	22423370	Myo3a	0	0	0	1	0	1	0	0	1	0	1	1	5	2	3	0.267493	0.296412	0.216631	0.643934	0.52527	0.455207
chr2	22622662	22690346	Gad2	0	0	0	1	0	1	0	0	1	0	1	1	5	2	3	0.267493	0.296412	0.216631	0.643934	0.52527	0.455207
chr2	22654350	22654350	Mir3967	0	0	0	1	0	1	0	0	1	0	1	1	5	2	3	0.267493	0.296412	0.216631	0.643934	0.52527	0.455207
chr2	22816952	22875321	Apbb1ip	0	0	0	1	0	1	0	0	1	0	1	1	5	2	3	0.267493	0.296412	0.216631	0.643934	0.52527	0.455207
chr2	22895630	22939963	Pdss1	0	0	0	1	0	1	0	0	1	0	1	1	5	2	3	0.267493	0.296412	0.216631	0.643934	0.52527	0.455207
chr2	22941871	23040065	Abi1	0	0	0	1	0	1	0	0	1	0	1	1	5	2	3	0.267493	0.296412	0.216631	0.643934	0.52527	0.455207
chr2	23069269	23112517	Acbd5	0	0	0	1	0	1	0	0	1	0	1	1	5	2	3	0.267493	0.296412	0.216631	0.643934	0.52527	0.455207
chr2	23118434	23155861	Mastl	0	0	0	1	0	1	0	0	1	0	1	1	5	2	3	0.267493	0.296412	0.216631	0.643934	0.52527	0.455207
chr2	23156698	23197031	Yme1l1	0	0	0	1	0	1	0	0	1	0	1	1	5	2	3	0.267493	0.296412	0.216631	0.643934	0.52527	0.455207
chr2	23207811	23266772	4931423N10Rik	0	0	0	1	0	1	0	0	1	0	1	1	5	2	3	0.267493	0.296412	0.216631	0.643934	0.52527	0.455207
chr2	23321488	23400423	Nxph2	0	0	0	1	0	1	0	0	1	0	1	1	5	2	3	0.267493	0.296412	0.216631	0.643934	0.52527	0.455207
chr2	23511315	23545521	Spopl	0	0	0	1	0	1	0	0	1	0	1	1	5	2	3	0.267493	0.296412	0.216631	0.643934	0.52527	0.455207
chr2	24003592	24048824	Hnmt	0	0	0	0	0	1	0	0	1	0	1	1	4	1	3	0.485625	0.624998	0.216631	0.767835	0.738763	0.455207
chr2	24071986	24096595	Tbpl2	0	0	0	0	0	1	0	0	1	0	1	1	4	1	3	0.485625	0.624998	0.216631	0.767835	0.738763	0.455207
chr2	24154589	24159930	Il1f8	0	0	0	0	0	1	0	0	1	0	1	1	4	1	3	0.485625	0.624998	0.216631	0.767835	0.738763	0.455207
chr2	24187177	24192796	Il1f9	0	0	0	0	0	1	0	0	1	0	1	1	4	1	3	0.485625	0.624998	0.216631	0.767835	0.738763	0.455207
chr2	24215846	24224597	Il1f6	0	0	0	0	0	1	0	0	1	0	1	1	4	1	3	0.485625	0.624998	0.216631	0.767835	0.738763	0.455207
chr2	24277498	24281372	Il1f5	0	0	0	0	0	1	0	0	1	0	1	1	4	1	3	0.485625	0.624998	0.216631	0.767835	0.738763	0.455207
chr2	24291223	24293769	Il1f10	0	0	0	0	0	1	0	0	1	0	1	1	4	1	3	0.485625	0.624998	0.216631	0.767835	0.738763	0.455207
chr2	24336982	24349630	Il1rn	0	0	0	0	0	1	0	0	1	0	1	1	4	1	3	0.485625	0.624998	0.216631	0.767835	0.738763	0.455207
chr2	24394125	24407234	Psd4	0	0	0	0	0	1	0	0	1	0	1	1	4	1	3	0.485625	0.624998	0.216631	0.767835	0.738763	0.455207
chr2	24421547	24475097	Pax8	0	0	0	0	0	1	0	0	0	0	1	1	3	1	2	0.71421	0.624998	0.508895	0.849892	0.738763	0.647851
chr2	24606569	24763047	Cacna1b	0	0	0	0	0	1	0	0	0	0	1	1	3	1	2	0.71421	0.624998	0.508895	0.849892	0.738763	0.647851
chr2	24791949	24919574	Ehmt1	0	0	0	0	0	1	0	0	0	0	1	1	3	1	2	0.71421	0.624998	0.508895	0.849892	0.738763	0.647851
chr2	24925605	24935281	Arrdc1	0	0	0	0	0	1	0	0	0	0	1	1	3	1	2	0.71421	0.624998	0.508895	0.849892	0.738763	0.647851
chr2	24949996	24959061	Zmynd19	0	0	0	0	0	1	0	0	0	0	1	1	3	1	2	0.71421	0.624998	0.508895	0.849892	0.738763	0.647851
chr2	24962478	24972010	Dph7	0	0	0	0	0	1	0	0	0	0	1	1	3	1	2	0.71421	0.624998	0.508895	0.849892	0.738763	0.647851
chr2	24974250	24974658	Mrpl41	0	0	0	0	0	1	0	0	0	0	1	1	3	1	2	0.71421	0.624998	0.508895	0.849892	0.738763	0.647851
chr2	24976283	25053793	Pnpla7	0	0	0	0	0	1	0	0	0	0	1	1	3	1	2	0.71421	0.624998	0.508895	0.849892	0.738763	0.647851
chr2	25054600	25061769	Nsmf	0	0	0	0	0	1	0	0	0	0	1	1	3	1	2	0.71421	0.624998	0.508895	0.849892	0.738763	0.647851
chr2	25059873	25059873	Mir7664	0	0	0	0	0	1	0	0	0	0	1	1	3	1	2	0.71421	0.624998	0.508895	0.849892	0.738763	0.647851
chr2	25081821	25085152	Entpd8	0	0	0	0	0	1	0	0	0	0	1	1	3	1	2	0.71421	0.624998	0.508895	0.849892	0.738763	0.647851
chr2	25085723	25094924	Noxa1	0	0	0	0	0	1	0	0	0	0	1	1	3	1	2	0.71421	0.624998	0.508895	0.849892	0.738763	0.647851
chr2	25181110	25181455	Nrarp	0	0	0	0	0	1	0	0	0	0	1	1	3	1	2	0.71421	0.624998	0.508895	0.849892	0.738763	0.647851
chr2	25194608	25195889	Tor4a	0	0	0	0	0	1	0	0	0	0	1	1	3	1	2	0.71421	0.624998	0.508895	0.849892	0.738763	0.647851
chr2	25200319	25211347	Nelfb	0	0	0	0	0	1	0	0	0	0	1	1	3	1	2	0.71421	0.624998	0.508895	0.849892	0.738763	0.647851
chr2	25213038	25214601	4933433C11Rik	0	0	0	0	0	1	0	0	0	0	1	1	3	1	2	0.71421	0.624998	0.508895	0.849892	0.738763	0.647851
chr2	25218800	25222171	Fam166a	0	0	0	0	0	1	0	0	0	0	1	1	3	1	2	0.71421	0.624998	0.508895	0.849892	0.738763	0.647851
chr2	25222307	25224590	Tubb4b	0	0	0	0	0	1	0	0	0	0	1	1	3	1	2	0.71421	0.624998	0.508895	0.849892	0.738763	0.647851
chr2	25229050	25233387	Slc34a3	0	0	0	0	0	1	0	0	0	0	1	1	3	1	2	0.71421	0.624998	0.508895	0.849892	0.738763	0.647851
chr2	25235868	25236339	Rnf224	0	0	0	0	0	1	0	0	0	0	1	1	3	1	2	0.71421	0.624998	0.508895	0.849892	0.738763	0.647851
chr2	25239069	25239498	Cysrt1	0	0	0	0	0	1	0	0	0	0	1	1	3	1	2	0.71421	0.624998	0.508895	0.849892	0.738763	0.647851
chr2	25243295	25244093	Rnf208	0	0	0	0	0	1	0	0	0	0	1	1	3	1	2	0.71421	0.624998	0.508895	0.849892	0.738763	0.647851
chr2	25245774	25255351	Ndor1	0	0	0	0	0	1	0	0	0	0	1	1	3	1	2	0.71421	0.624998	0.508895	0.849892	0.738763	0.647851
chr2	25255669	25256080	Tmem203	0	0	0	0	0	1	0	0	0	0	1	1	3	1	2	0.71421	0.624998	0.508895	0.849892	0.738763	0.647851
chr2	25262687	25269418	Tprn	0	0	0	0	0	1	0	0	0	0	1	1	3	1	2	0.71421	0.624998	0.508895	0.849892	0.738763	0.647851
chr2	25271473	25272349	Ssna1	0	0	0	0	0	1	0	0	0	0	1	1	3	1	2	0.71421	0.624998	0.508895	0.849892	0.738763	0.647851
chr2	25272515	25285463	Anapc2	0	0	0	0	0	1	0	0	0	0	1	1	3	1	2	0.71421	0.624998	0.508895	0.849892	0.738763	0.647851
chr2	25288174	25289145	Tmem210	0	0	0	0	0	1	0	0	0	0	1	1	3	1	2	0.71421	0.624998	0.508895	0.849892	0.738763	0.647851
chr2	25289988	25291060	Lrrc26	0	0	0	0	0	1	0	0	0	0	1	1	3	1	2	0.71421	0.624998	0.508895	0.849892	0.738763	0.647851
chr2	25292059	25318886	Grin1	0	0	0	0	0	1	0	0	0	0	1	1	3	1	2	0.71421	0.624998	0.508895	0.849892	0.738763	0.647851
chr2	25296011	25297012	Grin1os	0	0	0	0	0	1	0	0	0	0	1	1	3	1	2	0.71421	0.624998	0.508895	0.849892	0.738763	0.647851
chr2	25332571	25332571	AA543186	0	0	0	0	0	1	0	0	0	0	1	1	3	1	2	0.71421	0.624998	0.508895	0.849892	0.738763	0.647851
chr2	25332859	25350565	Man1b1	0	0	0	0	0	1	0	0	0	0	1	1	3	1	2	0.71421	0.624998	0.508895	0.849892	0.738763	0.647851
chr2	25352418	25356327	Dpp7	0	0	0	0	0	1	0	0	0	0	1	1	3	1	2	0.71421	0.624998	0.508895	0.849892	0.738763	0.647851
chr2	25361646	25365615	Uap1l1	0	0	0	0	0	1	0	0	0	0	1	1	3	1	2	0.71421	0.624998	0.508895	0.849892	0.738763	0.647851
chr2	25372430	25376480	Sapcd2	0	0	0	0	0	1	0	0	0	0	1	1	3	1	2	0.71421	0.624998	0.508895	0.849892	0.738763	0.647851
chr2	25395972	25400973	Entpd2	0	0	0	0	0	1	0	0	0	0	1	1	3	1	2	0.71421	0.624998	0.508895	0.849892	0.738763	0.647851
chr2	25403253	25409191	Npdc1	0	0	0	0	0	1	0	0	0	0	1	1	3	1	2	0.71421	0.624998	0.508895	0.849892	0.738763	0.647851
chr2	25423814	25425901	Fut7	0	0	0	0	0	1	0	0	0	0	1	1	3	1	2	0.71421	0.624998	0.508895	0.849892	0.738763	0.647851
chr2	25428769	25447876	Abca2	0	0	0	0	0	1	0	0	0	0	1	1	3	1	2	0.71421	0.624998	0.508895	0.849892	0.738763	0.647851
chr2	25442834	25442834	Mir3087	0	0	0	0	0	1	0	0	0	0	1	1	3	1	2	0.71421	0.624998	0.508895	0.849892	0.738763	0.647851
chr2	25456878	25458723	Clic3	0	0	0	0	0	1	0	0	0	0	1	1	3	1	2	0.71421	0.624998	0.508895	0.849892	0.738763	0.647851
chr2	25459661	25460911	BC029214	0	0	0	0	0	1	0	0	0	0	1	1	3	1	2	0.71421	0.624998	0.508895	0.849892	0.738763	0.647851
chr2	25467325	25469673	Ptgds	0	0	0	0	0	1	0	0	0	0	1	1	3	1	2	0.71421	0.624998	0.508895	0.849892	0.738763	0.647851
chr2	25490923	25493856	Lcn12	0	0	0	0	0	1	0	0	0	0	1	1	3	1	2	0.71421	0.624998	0.508895	0.849892	0.738763	0.647851
chr2	25498809	25501563	C8g	0	0	0	0	0	1	0	0	0	0	1	1	3	1	2	0.71421	0.624998	0.508895	0.849892	0.738763	0.647851
chr2	25501958	25504965	Fbxw5	0	0	0	0	0	1	0	0	0	0	1	1	3	1	2	0.71421	0.624998	0.508895	0.849892	0.738763	0.647851
chr2	25519409	25539053	Traf2	0	0	0	0	0	1	0	0	0	0	1	1	3	1	2	0.71421	0.624998	0.508895	0.849892	0.738763	0.647851
chr2	25557951	25561912	Edf1	0	0	0	0	0	1	0	0	0	0	1	1	3	1	2	0.71421	0.624998	0.508895	0.849892	0.738763	0.647851
chr2	25563306	25571217	Mamdc4	0	0	0	0	0	1	0	0	0	0	1	1	3	1	2	0.71421	0.624998	0.508895	0.849892	0.738763	0.647851
chr2	25573606	25574839	Phpt1	0	0	0	0	0	1	0	0	0	0	1	1	3	1	2	0.71421	0.624998	0.508895	0.849892	0.738763	0.647851
chr2	25576972	25579897	Gm996	0	0	0	0	0	1	0	0	0	0	1	1	3	1	2	0.71421	0.624998	0.508895	0.849892	0.738763	0.647851
chr2	25583790	25608242	Rabl6	0	0	0	0	0	1	0	0	0	0	1	1	3	1	2	0.71421	0.624998	0.508895	0.849892	0.738763	0.647851
chr2	25608674	25617604	Ccdc183	0	0	0	0	0	1	0	0	0	0	1	1	3	1	2	0.71421	0.624998	0.508895	0.849892	0.738763	0.647851
chr2	25620516	25621987	Tmem141	0	0	0	0	0	1	0	0	0	0	1	1	3	1	2	0.71421	0.624998	0.508895	0.849892	0.738763	0.647851
chr2	25624840	25627836	Fcna	0	0	0	0	0	1	0	0	0	0	1	1	3	1	2	0.71421	0.624998	0.508895	0.849892	0.738763	0.647851
chr2	25653139	25656114	Lcn8	0	0	0	0	0	1	0	0	0	0	1	1	3	1	2	0.71421	0.624998	0.508895	0.849892	0.738763	0.647851
chr2	25657980	25661886	Lcn5	0	0	0	0	0	1	0	0	0	0	1	1	3	1	2	0.71421	0.624998	0.508895	0.849892	0.738763	0.647851
chr2	25676815	25681567	Lcn6	0	0	0	0	0	1	0	0	0	0	1	1	3	1	2	0.71421	0.624998	0.508895	0.849892	0.738763	0.647851
chr2	25682785	25685584	Lcn10	0	0	0	0	0	1	0	0	0	0	1	1	3	1	2	0.71421	0.624998	0.508895	0.849892	0.738763	0.647851
chr2	25700090	25702752	Obp2a	0	0	0	0	0	1	0	0	0	0	1	1	3	1	2	0.71421	0.624998	0.508895	0.849892	0.738763	0.647851
chr2	25706925	25707438	Bmyc	0	0	0	0	0	1	0	0	0	0	1	1	3	1	2	0.71421	0.624998	0.508895	0.849892	0.738763	0.647851
chr2	25737056	25739614	Obp2b	0	0	0	0	0	1	0	0	0	0	1	1	3	1	2	0.71421	0.624998	0.508895	0.849892	0.738763	0.647851
chr2	25765572	25767983	Lcn3	0	0	0	0	0	1	0	0	0	0	1	1	3	1	2	0.71421	0.624998	0.508895	0.849892	0.738763	0.647851
chr2	25777035	25780183	Lcn11	0	0	0	0	0	1	0	0	0	0	1	1	3	1	2	0.71421	0.624998	0.508895	0.849892	0.738763	0.647851
chr2	25787022	25787022	Gm13539	0	0	0	0	0	1	0	0	0	0	1	1	3	1	2	0.71421	0.624998	0.508895	0.849892	0.738763	0.647851
chr2	25794056	25814198	Glt6d1	0	0	0	0	0	1	0	0	0	0	1	1	3	1	2	0.71421	0.624998	0.508895	0.849892	0.738763	0.647851
chr2	25823159	25824916	Lcn9	0	0	0	0	0	1	0	0	0	0	1	1	3	1	2	0.71421	0.624998	0.508895	0.849892	0.738763	0.647851
chr2	25843156	25847195	Sohlh1	0	0	0	0	0	1	0	0	0	0	1	1	3	1	2	0.71421	0.624998	0.508895	0.849892	0.738763	0.647851
chr2	25863967	25916117	Kcnt1	0	0	0	0	0	1	0	0	0	0	1	1	3	1	2	0.71421	0.624998	0.508895	0.849892	0.738763	0.647851
chr2	25929725	25982938	Camsap1	0	0	0	0	0	1	0	0	0	0	1	1	3	1	2	0.71421	0.624998	0.508895	0.849892	0.738763	0.647851
chr2	25998951	26021534	Ubac1	0	0	0	0	0	1	0	0	0	0	1	1	3	1	2	0.71421	0.624998	0.508895	0.849892	0.738763	0.647851
chr2	26059961	26090422	Nacc2	0	0	0	0	0	1	0	0	0	0	1	1	3	1	2	0.71421	0.624998	0.508895	0.849892	0.738763	0.647851
chr2	26138382	26138802	C330006A16Rik	0	0	0	0	0	1	0	0	0	0	1	1	3	1	2	0.71421	0.624998	0.508895	0.849892	0.738763	0.647851
chr2	26201092	26208189	Lhx3	0	0	0	0	0	1	0	0	0	0	1	1	3	1	2	0.71421	0.624998	0.508895	0.849892	0.738763	0.647851
chr2	26209590	26237352	Qsox2	0	0	0	0	0	1	0	0	0	0	1	1	3	1	2	0.71421	0.624998	0.508895	0.849892	0.738763	0.647851
chr2	26271742	26294383	Ccdc187	0	0	0	0	0	1	0	0	1	0	1	1	4	1	3	0.485625	0.624998	0.216631	0.767835	0.738763	0.455207
chr2	26315652	26347013	Gpsm1	0	0	0	0	0	1	0	1	0	0	1	1	4	1	3	0.485625	0.624998	0.216631	0.767835	0.738763	0.455207
chr2	26350404	26352012	Dnlz	0	0	0	0	0	1	1	1	0	0	1	1	5	1	4	0.267493	0.624998	0.054137	0.643934	0.738763	0.250204
chr2	26352311	26359547	Card9	0	0	0	0	0	1	0	1	0	0	1	1	4	1	3	0.485625	0.624998	0.216631	0.767835	0.738763	0.455207
chr2	26363657	26378623	Snapc4	0	0	0	0	0	1	0	1	0	0	1	1	4	1	3	0.485625	0.624998	0.216631	0.767835	0.738763	0.455207
chr2	26383597	26389218	Sdccag3	0	0	0	0	0	1	0	1	0	0	1	1	4	1	3	0.485625	0.624998	0.216631	0.767835	0.738763	0.455207
chr2	26389364	26395588	Pmpca	0	0	0	0	0	1	0	1	0	0	1	1	4	1	3	0.485625	0.624998	0.216631	0.767835	0.738763	0.455207
chr2	26397838	26409219	Inpp5e	0	0	0	0	0	1	0	1	0	0	1	1	4	1	3	0.485625	0.624998	0.216631	0.767835	0.738763	0.455207
chr2	26410884	26442001	Sec16a	0	0	0	0	0	1	0	1	0	0	1	1	4	1	3	0.485625	0.624998	0.216631	0.767835	0.738763	0.455207
chr2	26459530	26503558	Notch1	0	0	0	0	0	1	1	1	1	1	1	1	7	1	6	0.0381186	0.624998	0	0.223825	0.738763	0
chr2	26470119	26470119	Mir6996	0	0	0	0	0	1	0	1	1	0	1	1	5	1	4	0.267493	0.624998	0.054137	0.643934	0.738763	0.250204
chr2	26505346	26505346	Gm35978	0	0	0	0	0	1	1	1	0	1	1	1	6	1	5	0.115712	0.624998	0.00595323	0.4463	0.738763	0.063963
chr2	26589077	26592440	Egfl7	0	0	0	0	0	1	1	1	0	0	1	1	5	1	4	0.267493	0.624998	0.054137	0.643934	0.738763	0.250204
chr2	26591420	26591420	Mir126b	0	0	0	0	0	1	1	1	0	0	1	1	5	1	4	0.267493	0.624998	0.054137	0.643934	0.738763	0.250204
chr2	26591429	26591429	Mir126a	0	0	0	0	0	1	1	1	0	0	1	1	5	1	4	0.267493	0.624998	0.054137	0.643934	0.738763	0.250204
chr2	26593586	26604210	Agpat2	0	0	0	0	0	1	1	1	0	0	1	1	5	1	4	0.267493	0.624998	0.054137	0.643934	0.738763	0.250204
chr2	26628636	26636351	Fam69b	0	0	0	0	0	1	1	1	0	0	1	1	5	1	4	0.267493	0.624998	0.054137	0.643934	0.738763	0.250204
chr2	26637985	26637985	Snora43	0	0	0	0	0	1	1	1	0	0	1	1	5	1	4	0.267493	0.624998	0.054137	0.643934	0.738763	0.250204
chr2	26639321	26639321	Snora17	0	0	0	0	0	1	1	1	0	0	1	1	5	1	4	0.267493	0.624998	0.054137	0.643934	0.738763	0.250204
chr2	26640244	26640244	Snhg7	0	0	0	0	0	1	1	1	0	0	1	1	5	1	4	0.267493	0.624998	0.054137	0.643934	0.738763	0.250204
chr2	26667874	26671267	Lcn4	0	0	0	0	0	1	1	1	0	0	1	1	5	1	4	0.267493	0.624998	0.054137	0.643934	0.738763	0.250204
chr2	26843186	26864883	Abo	0	0	0	0	0	1	0	1	1	0	1	1	5	1	4	0.267493	0.624998	0.054137	0.643934	0.738763	0.250204
chr2	26892245	26902787	Surf6	0	0	0	0	0	1	0	1	1	0	1	1	5	1	4	0.267493	0.624998	0.054137	0.643934	0.738763	0.250204
chr2	26905803	26910415	Med22	0	0	0	0	0	1	0	1	1	0	1	1	5	1	4	0.267493	0.624998	0.054137	0.643934	0.738763	0.250204
chr2	26910827	26913269	Rpl7a	0	0	0	0	0	1	0	1	1	0	1	1	5	1	4	0.267493	0.624998	0.054137	0.643934	0.738763	0.250204
chr2	26913435	26916530	Surf1	0	0	0	0	0	1	0	1	1	0	1	1	5	1	4	0.267493	0.624998	0.054137	0.643934	0.738763	0.250204
chr2	26916425	26919813	Surf2	0	0	0	0	0	1	0	1	1	0	1	1	5	1	4	0.267493	0.624998	0.054137	0.643934	0.738763	0.250204
chr2	26921904	26933322	Surf4	0	0	0	0	0	1	0	1	1	0	1	1	5	1	4	0.267493	0.624998	0.054137	0.643934	0.738763	0.250204
chr2	26935322	26953391	Stkld1	0	0	0	0	0	1	0	1	1	0	1	1	5	1	4	0.267493	0.624998	0.054137	0.643934	0.738763	0.250204
chr2	26954476	26964318	Rexo4	0	0	0	0	0	1	0	1	1	0	1	1	5	1	4	0.267493	0.624998	0.054137	0.643934	0.738763	0.250204
chr2	26973536	27009447	Adamts13	0	0	0	0	0	1	0	1	1	0	1	1	5	1	4	0.267493	0.624998	0.054137	0.643934	0.738763	0.250204
chr2	27009987	27018978	Cacfd1	0	0	0	0	0	1	0	1	1	0	1	1	5	1	4	0.267493	0.624998	0.054137	0.643934	0.738763	0.250204
chr2	27021913	27027905	Slc2a6	0	0	0	0	0	1	0	1	1	0	1	1	5	1	4	0.267493	0.624998	0.054137	0.643934	0.738763	0.250204
chr2	27062187	27072015	Tmem8c	0	0	0	0	0	1	0	1	1	0	1	1	5	1	4	0.267493	0.624998	0.054137	0.643934	0.738763	0.250204
chr2	27081704	27108439	Adamtsl2	0	0	0	0	0	1	0	1	1	0	1	1	5	1	4	0.267493	0.624998	0.054137	0.643934	0.738763	0.250204
chr2	27112479	27113640	Fam163b	0	0	0	0	0	1	0	1	1	0	1	1	5	1	4	0.267493	0.624998	0.054137	0.643934	0.738763	0.250204
chr2	27162703	27162703	Dbhos	0	0	0	0	0	1	0	1	1	0	1	1	5	1	4	0.267493	0.624998	0.054137	0.643934	0.738763	0.250204
chr2	27165515	27182800	Dbh	0	0	0	0	0	1	0	1	1	0	1	1	5	1	4	0.267493	0.624998	0.054137	0.643934	0.738763	0.250204
chr2	27189518	27244502	Sardh	0	0	0	0	0	1	0	1	1	0	1	1	5	1	4	0.267493	0.624998	0.054137	0.643934	0.738763	0.250204
chr2	27264163	27427608	Vav2	0	0	0	0	0	1	0	1	1	0	1	1	5	1	4	0.267493	0.624998	0.054137	0.643934	0.738763	0.250204
chr2	27448464	27464098	Brd3	0	0	0	0	0	1	0	1	1	0	1	1	5	1	4	0.267493	0.624998	0.054137	0.643934	0.738763	0.250204
chr2	27450630	27450630	Mir7578	0	0	0	0	0	1	0	1	1	0	1	1	5	1	4	0.267493	0.624998	0.054137	0.643934	0.738763	0.250204
chr2	27518711	27534857	Wdr5	0	0	0	0	0	1	0	1	1	0	1	1	5	1	4	0.267493	0.624998	0.054137	0.643934	0.738763	0.250204
chr2	27677432	27759688	Rxra	0	0	0	0	0	1	0	1	1	0	1	1	5	1	4	0.267493	0.624998	0.054137	0.643934	0.738763	0.250204
chr2	27886815	28037016	Col5a1	0	0	0	0	0	1	0	1	1	0	1	1	5	1	4	0.267493	0.624998	0.054137	0.643934	0.738763	0.250204
chr2	28076574	28084857	Fcnb	0	0	0	0	0	1	0	1	1	0	1	1	5	1	4	0.267493	0.624998	0.054137	0.643934	0.738763	0.250204
chr2	28193396	28229728	Olfm1	0	0	0	0	0	1	0	1	0	0	1	1	4	1	3	0.485625	0.624998	0.216631	0.767835	0.738763	0.455207
chr2	28450359	28453851	Ppp1r26	0	0	0	0	0	1	0	1	0	0	1	1	4	1	3	0.485625	0.624998	0.216631	0.767835	0.738763	0.455207
chr2	28462245	28466269	1700007K13Rik	0	0	0	0	0	1	0	1	1	0	1	1	5	1	4	0.267493	0.624998	0.054137	0.643934	0.738763	0.250204
chr2	28468099	28470008	Mrps2	0	0	0	0	0	1	0	1	1	0	1	1	5	1	4	0.267493	0.624998	0.054137	0.643934	0.738763	0.250204
chr2	28497765	28505395	Gbgt1	0	0	0	0	0	1	0	1	1	0	1	1	5	1	4	0.267493	0.624998	0.054137	0.643934	0.738763	0.250204
chr2	28513542	28552267	Ralgds	0	0	0	0	0	1	0	1	1	0	1	1	5	1	4	0.267493	0.624998	0.054137	0.643934	0.738763	0.250204
chr2	28556057	28563362	Cel	0	0	0	0	0	1	0	1	1	0	1	1	5	1	4	0.267493	0.624998	0.054137	0.643934	0.738763	0.250204
chr2	28567632	28582977	Gtf3c5	0	0	0	0	0	1	0	1	1	0	1	1	5	1	4	0.267493	0.624998	0.054137	0.643934	0.738763	0.250204
chr2	28610024	28615376	Gfi1b	0	0	0	0	0	1	0	1	1	0	1	1	5	1	4	0.267493	0.624998	0.054137	0.643934	0.738763	0.250204
chr2	28658684	28687173	Tsc1	0	0	0	0	0	1	0	1	1	0	1	1	5	1	4	0.267493	0.624998	0.054137	0.643934	0.738763	0.250204
chr2	28692140	28696050	1700026L06Rik	0	0	0	0	0	1	0	1	1	0	1	1	5	1	4	0.267493	0.624998	0.054137	0.643934	0.738763	0.250204
chr2	28700190	28813065	Ak8	0	0	0	0	0	1	0	1	1	0	1	1	5	1	4	0.267493	0.624998	0.054137	0.643934	0.738763	0.250204
chr2	28733351	28733351	Mir3088	0	0	0	0	0	1	0	1	1	0	1	1	5	1	4	0.267493	0.624998	0.054137	0.643934	0.738763	0.250204
chr2	28826732	28840227	Gtf3c4	0	0	0	0	0	1	0	1	1	0	1	1	5	1	4	0.267493	0.624998	0.054137	0.643934	0.738763	0.250204
chr2	28840851	28904757	Ddx31	0	0	0	0	0	1	0	1	1	0	1	1	5	1	4	0.267493	0.624998	0.054137	0.643934	0.738763	0.250204
chr2	28909627	28915679	Barhl1	0	0	0	0	0	1	0	1	1	0	1	1	5	1	4	0.267493	0.624998	0.054137	0.643934	0.738763	0.250204
chr2	28955537	29055008	Cfap77	0	0	0	0	0	1	0	1	1	0	1	1	5	1	4	0.267493	0.624998	0.054137	0.643934	0.738763	0.250204
chr2	29064625	29086125	Ttf1	0	0	0	0	0	1	0	1	1	0	1	1	5	1	4	0.267493	0.624998	0.054137	0.643934	0.738763	0.250204
chr2	29126886	29180125	Setx	0	0	0	0	0	1	0	1	1	0	1	1	5	1	4	0.267493	0.624998	0.054137	0.643934	0.738763	0.250204
chr2	29194820	29248040	Ntng2	0	0	0	0	0	1	0	1	0	0	1	1	4	1	3	0.485625	0.624998	0.216631	0.767835	0.738763	0.455207
chr2	29252993	29252993	6530402F18Rik	0	0	0	0	0	1	0	1	0	0	1	1	4	1	3	0.485625	0.624998	0.216631	0.767835	0.738763	0.455207
chr2	29346844	29524501	Med27	0	0	0	0	0	1	0	1	0	0	1	1	4	1	3	0.485625	0.624998	0.216631	0.767835	0.738763	0.455207
chr2	29475294	29475294	Mir133c	0	0	0	0	0	1	0	1	0	0	1	1	4	1	3	0.485625	0.624998	0.216631	0.767835	0.738763	0.455207
chr2	29620002	29738070	Rapgef1	0	0	0	0	0	1	0	1	0	0	1	1	4	1	3	0.485625	0.624998	0.216631	0.767835	0.738763	0.455207
chr2	29761563	29763988	Gm13547	0	0	1	0	0	1	0	1	0	0	1	1	5	2	3	0.267493	0.296412	0.216631	0.643934	0.52527	0.455207
chr2	29777630	29787671	Trub2	0	0	0	0	0	1	0	1	0	0	1	1	4	1	3	0.485625	0.624998	0.216631	0.767835	0.738763	0.455207
chr2	29788284	29796579	Coq4	0	0	0	0	0	1	0	1	1	0	1	1	5	1	4	0.267493	0.624998	0.054137	0.643934	0.738763	0.250204
chr2	29804165	29815733	Slc27a4	0	0	0	0	0	1	0	1	0	0	1	1	4	1	3	0.485625	0.624998	0.216631	0.767835	0.738763	0.455207
chr2	29827400	29843171	Urm1	0	0	0	0	0	1	0	1	0	0	1	1	4	1	3	0.485625	0.624998	0.216631	0.767835	0.738763	0.455207
chr2	29845711	29845711	Mir219b	0	0	0	0	0	1	0	1	0	0	1	1	4	1	3	0.485625	0.624998	0.216631	0.767835	0.738763	0.455207
chr2	29845727	29845727	Mir219a-2	0	0	0	0	0	1	0	1	0	0	1	1	4	1	3	0.485625	0.624998	0.216631	0.767835	0.738763	0.455207
chr2	29869537	29881948	Cercam	0	0	0	0	0	1	0	1	1	0	1	1	5	1	4	0.267493	0.624998	0.054137	0.643934	0.738763	0.250204
chr2	29889757	29930661	Odf2	0	0	0	0	0	1	0	1	1	0	1	1	5	1	4	0.267493	0.624998	0.054137	0.643934	0.738763	0.250204
chr2	29935499	29958515	Gle1	0	0	0	0	0	1	0	1	1	0	1	1	5	1	4	0.267493	0.624998	0.054137	0.643934	0.738763	0.250204
chr2	29978379	30031096	Sptan1	0	0	0	0	0	1	0	1	0	0	1	1	4	1	3	0.485625	0.624998	0.216631	0.767835	0.738763	0.455207
chr2	29996020	29996020	Mir6997	0	0	0	0	0	1	0	1	0	0	1	1	4	1	3	0.485625	0.624998	0.216631	0.767835	0.738763	0.455207
chr2	30031733	30048869	Wdr34	0	0	0	0	0	1	0	1	0	0	1	1	4	1	3	0.485625	0.624998	0.216631	0.767835	0.738763	0.455207
chr2	30062171	30070942	Set	0	0	0	0	0	1	0	1	0	0	1	1	4	1	3	0.485625	0.624998	0.216631	0.767835	0.738763	0.455207
chr2	30078775	30090735	Pkn3	0	0	0	0	0	1	0	1	0	0	1	1	4	1	3	0.485625	0.624998	0.216631	0.767835	0.738763	0.455207
chr2	30091244	30093588	Zdhhc12	0	0	0	0	0	1	0	1	0	0	1	1	4	1	3	0.485625	0.624998	0.216631	0.767835	0.738763	0.455207
chr2	30098785	30113403	Zer1	0	0	0	0	0	1	0	1	0	0	1	1	4	1	3	0.485625	0.624998	0.216631	0.767835	0.738763	0.455207
chr2	30133889	30149765	Tbc1d13	0	0	0	0	0	1	0	1	0	0	1	1	4	1	3	0.485625	0.624998	0.216631	0.767835	0.738763	0.455207
chr2	30171574	30173973	Endog	0	0	0	0	0	1	0	1	0	0	1	1	4	1	3	0.485625	0.624998	0.216631	0.767835	0.738763	0.455207
chr2	30174092	30178425	D2Wsu81e	0	0	0	0	0	1	0	1	0	0	1	1	4	1	3	0.485625	0.624998	0.216631	0.767835	0.738763	0.455207
chr2	30185503	30194106	Ccbl1	0	0	0	0	0	1	0	1	0	0	1	1	4	1	3	0.485625	0.624998	0.216631	0.767835	0.738763	0.455207
chr2	30237631	30237631	1700084E18Rik	0	0	0	0	0	1	0	1	0	0	1	1	4	1	3	0.485625	0.624998	0.216631	0.767835	0.738763	0.455207
chr2	30255175	30262123	Lrrc8a	0	0	0	0	0	1	0	1	0	0	1	1	4	1	3	0.485625	0.624998	0.216631	0.767835	0.738763	0.455207
chr2	30266611	30281815	Phyhd1	0	0	0	0	0	1	0	1	0	0	1	1	4	1	3	0.485625	0.624998	0.216631	0.767835	0.738763	0.455207
chr2	30284426	30286031	Dolk	0	0	0	0	0	1	0	1	0	0	1	1	4	1	3	0.485625	0.624998	0.216631	0.767835	0.738763	0.455207
chr2	30286438	30343878	Nup188	0	0	0	0	0	1	0	1	0	0	1	1	4	1	3	0.485625	0.624998	0.216631	0.767835	0.738763	0.455207
chr2	30345319	30359205	Sh3glb2	0	0	0	0	0	1	0	1	0	0	1	1	4	1	3	0.485625	0.624998	0.216631	0.767835	0.738763	0.455207
chr2	30367691	30384135	Fam73b	0	0	1	0	0	1	0	1	0	0	1	1	5	2	3	0.267493	0.296412	0.216631	0.643934	0.52527	0.455207
chr2	30392436	30400529	Dolpp1	0	0	0	0	0	1	0	1	0	0	1	1	4	1	3	0.485625	0.624998	0.216631	0.767835	0.738763	0.455207
chr2	30402577	30415338	Crat	0	0	0	0	0	1	0	1	0	0	1	1	4	1	3	0.485625	0.624998	0.216631	0.767835	0.738763	0.455207
chr2	30416301	30446454	Ppp2r4	0	0	0	0	0	1	0	1	0	0	1	1	4	1	3	0.485625	0.624998	0.216631	0.767835	0.738763	0.455207
chr2	30472790	30474011	Ier5l	0	0	0	0	0	1	0	1	0	0	1	1	4	1	3	0.485625	0.624998	0.216631	0.767835	0.738763	0.455207
chr2	30595069	30608469	Cstad	0	0	0	0	0	1	0	1	0	0	1	1	4	1	3	0.485625	0.624998	0.216631	0.767835	0.738763	0.455207
chr2	30721293	30721293	Mir3089	0	0	0	0	0	1	0	1	0	0	1	1	4	1	3	0.485625	0.624998	0.216631	0.767835	0.738763	0.455207
chr2	30795694	30803664	1700001O22Rik	0	0	0	0	0	1	0	1	0	0	1	1	4	1	3	0.485625	0.624998	0.216631	0.767835	0.738763	0.455207
chr2	30819670	30822618	Ntmt1	0	0	0	0	0	1	0	1	0	0	1	1	4	1	3	0.485625	0.624998	0.216631	0.767835	0.738763	0.455207
chr2	30823839	30828186	Asb6	0	0	0	0	0	1	0	1	0	0	1	1	4	1	3	0.485625	0.624998	0.216631	0.767835	0.738763	0.455207
chr2	30845434	30880930	Prrx2	0	0	0	0	0	1	0	1	0	0	1	1	4	1	3	0.485625	0.624998	0.216631	0.767835	0.738763	0.455207
chr2	30892576	30903218	Ptges	0	0	0	0	0	1	0	1	0	0	1	1	4	1	3	0.485625	0.624998	0.216631	0.767835	0.738763	0.455207
chr2	30953024	30957053	Tor1b	0	0	0	0	0	1	0	1	0	0	1	1	4	1	3	0.485625	0.624998	0.216631	0.767835	0.738763	0.455207
chr2	30960946	30967854	Tor1a	0	0	0	0	0	1	0	1	0	0	1	1	4	1	3	0.485625	0.624998	0.216631	0.767835	0.738763	0.455207
chr2	30973209	30981860	BC005624	0	0	0	0	0	1	0	1	0	0	1	1	4	1	3	0.485625	0.624998	0.216631	0.767835	0.738763	0.455207
chr2	30998787	31021484	Usp20	0	0	0	0	0	1	0	1	0	0	1	1	4	1	3	0.485625	0.624998	0.216631	0.767835	0.738763	0.455207
chr2	31028875	31141802	Fnbp1	0	0	0	0	0	1	0	1	0	0	1	1	4	1	3	0.485625	0.624998	0.216631	0.767835	0.738763	0.455207
chr2	31152291	31152291	D330023K18Rik	0	0	0	0	0	1	0	1	0	0	1	1	4	1	3	0.485625	0.624998	0.216631	0.767835	0.738763	0.455207
chr2	31152358	31214340	Gpr107	0	0	0	0	0	1	0	1	0	0	1	1	4	1	3	0.485625	0.624998	0.216631	0.767835	0.738763	0.455207
chr2	31246178	31287385	Ncs1	0	0	0	0	0	1	0	1	0	0	1	1	4	1	3	0.485625	0.624998	0.216631	0.767835	0.738763	0.455207
chr2	31476890	31520417	Ass1	0	0	0	0	0	1	0	1	0	0	1	1	4	1	3	0.485625	0.624998	0.216631	0.767835	0.738763	0.455207
chr2	31520629	31520629	Gm5424	0	0	0	0	0	1	0	1	0	0	1	1	4	1	3	0.485625	0.624998	0.216631	0.767835	0.738763	0.455207
chr2	31572869	31616187	Fubp3	0	0	0	0	0	1	0	1	0	0	1	1	4	1	3	0.485625	0.624998	0.216631	0.767835	0.738763	0.455207
chr2	31612484	31612484	Mir6998	0	0	0	0	0	1	0	1	0	0	1	1	4	1	3	0.485625	0.624998	0.216631	0.767835	0.738763	0.455207
chr2	31640098	31654484	Prdm12	0	0	0	0	0	1	0	1	0	0	1	1	4	1	3	0.485625	0.624998	0.216631	0.767835	0.738763	0.455207
chr2	31670739	31680570	Exosc2	0	0	0	0	0	1	0	1	0	0	1	1	4	1	3	0.485625	0.624998	0.216631	0.767835	0.738763	0.455207
chr2	31689806	31801899	Abl1	0	0	0	0	0	1	0	1	0	0	1	1	4	1	3	0.485625	0.624998	0.216631	0.767835	0.738763	0.455207
chr2	31808543	31808918	Qrfp	0	0	0	0	0	1	0	1	0	0	1	1	4	1	3	0.485625	0.624998	0.216631	0.767835	0.738763	0.455207
chr2	31816437	31845782	Fibcd1	0	0	0	0	0	1	0	1	0	0	1	1	4	1	3	0.485625	0.624998	0.216631	0.767835	0.738763	0.455207
chr2	31887343	31945414	Lamc3	0	0	0	0	0	1	0	1	0	0	1	1	4	1	3	0.485625	0.624998	0.216631	0.767835	0.738763	0.455207
chr2	31950350	31970990	Aif1l	0	0	0	0	0	1	0	1	0	0	1	1	4	1	3	0.485625	0.624998	0.216631	0.767835	0.738763	0.455207
chr2	31974563	32052152	Nup214	0	0	0	0	0	1	0	1	0	0	1	1	4	1	3	0.485625	0.624998	0.216631	0.767835	0.738763	0.455207
chr2	32051008	32051008	Mir7674	0	0	0	0	0	1	0	1	0	0	1	1	4	1	3	0.485625	0.624998	0.216631	0.767835	0.738763	0.455207
chr2	32069244	32082906	Fam78a	0	0	0	0	0	1	0	1	0	0	1	1	4	1	3	0.485625	0.624998	0.216631	0.767835	0.738763	0.455207
chr2	32095811	32109973	Plpp7	0	0	0	0	0	1	0	1	0	0	1	1	4	1	3	0.485625	0.624998	0.216631	0.767835	0.738763	0.455207
chr2	32182511	32230742	Prrc2b	0	0	0	0	0	1	0	1	0	0	1	1	4	1	3	0.485625	0.624998	0.216631	0.767835	0.738763	0.455207
chr2	32236705	32254444	Pomt1	0	0	0	0	0	1	0	1	0	0	1	1	4	1	3	0.485625	0.624998	0.216631	0.767835	0.738763	0.455207
chr2	32256029	32260034	Uck1	0	0	0	0	0	1	0	1	0	0	1	1	4	1	3	0.485625	0.624998	0.216631	0.767835	0.738763	0.455207
chr2	32279066	32288069	Swi5	0	0	0	0	0	1	0	1	0	0	1	1	4	1	3	0.485625	0.624998	0.216631	0.767835	0.738763	0.455207
chr2	32288312	32306620	Golga2	0	0	0	0	0	1	0	1	0	0	1	1	4	1	3	0.485625	0.624998	0.216631	0.767835	0.738763	0.455207
chr2	32309564	32353329	Dnm1	0	0	0	0	0	1	0	1	0	0	1	1	4	1	3	0.485625	0.624998	0.216631	0.767835	0.738763	0.455207
chr2	32318343	32318343	Gm23363	0	0	0	0	0	1	0	1	0	0	1	1	4	1	3	0.485625	0.624998	0.216631	0.767835	0.738763	0.455207
chr2	32318569	32318569	Mir199b	0	0	0	0	0	1	0	1	0	0	1	1	4	1	3	0.485625	0.624998	0.216631	0.767835	0.738763	0.455207
chr2	32363809	32378170	Ciz1	0	0	0	0	0	1	0	1	0	0	1	1	4	1	3	0.485625	0.624998	0.216631	0.767835	0.738763	0.455207
chr2	32379360	32381770	1110008P14Rik	0	0	0	0	0	1	0	1	0	0	1	1	4	1	3	0.485625	0.624998	0.216631	0.767835	0.738763	0.455207
chr2	32384864	32387717	Lcn2	0	0	0	0	0	1	0	1	0	0	1	1	4	1	3	0.485625	0.624998	0.216631	0.767835	0.738763	0.455207
chr2	32396274	32402328	Ptges2	0	0	0	0	0	1	0	1	0	0	1	1	4	1	3	0.485625	0.624998	0.216631	0.767835	0.738763	0.455207
chr2	32416137	32451324	Slc25a25	0	0	0	0	0	1	0	1	0	0	1	1	4	1	3	0.485625	0.624998	0.216631	0.767835	0.738763	0.455207
chr2	32452438	32455269	Naif1	0	0	0	0	0	1	0	1	0	0	1	1	4	1	3	0.485625	0.624998	0.216631	0.767835	0.738763	0.455207
chr2	32536086	32567440	Fam102a	0	0	0	0	0	1	0	1	0	0	1	1	4	1	3	0.485625	0.624998	0.216631	0.767835	0.738763	0.455207
chr2	32570909	32573017	Dpm2	0	0	0	0	0	1	0	1	0	0	1	1	4	1	3	0.485625	0.624998	0.216631	0.767835	0.738763	0.455207
chr2	32575864	32583540	Pip5kl1	0	0	0	0	0	1	0	1	0	0	1	1	4	1	3	0.485625	0.624998	0.216631	0.767835	0.738763	0.455207
chr2	32587669	32597203	St6galnac4	0	0	0	0	0	1	0	1	0	0	1	1	4	1	3	0.485625	0.624998	0.216631	0.767835	0.738763	0.455207
chr2	32599779	32620809	St6galnac6	0	0	0	0	0	1	0	1	0	0	1	1	4	1	3	0.485625	0.624998	0.216631	0.767835	0.738763	0.455207
chr2	32628481	32633709	Ak1	0	0	0	1	0	1	0	1	0	0	1	1	5	2	3	0.267493	0.296412	0.216631	0.643934	0.52527	0.455207
chr2	32646957	32681561	Eng	0	0	0	1	0	1	0	1	0	0	1	1	5	2	3	0.267493	0.296412	0.216631	0.643934	0.52527	0.455207
chr2	32683058	32694126	Fpgs	0	0	0	1	0	1	0	1	0	0	1	1	5	2	3	0.267493	0.296412	0.216631	0.643934	0.52527	0.455207
chr2	32687766	32687766	Mir8093	0	0	0	1	0	1	0	1	0	0	1	1	5	2	3	0.267493	0.296412	0.216631	0.643934	0.52527	0.455207
chr2	32707923	32712656	Cdk9	0	0	0	1	0	1	0	1	0	0	1	1	5	2	3	0.267493	0.296412	0.216631	0.643934	0.52527	0.455207
chr2	32712888	32712888	Mir2861	0	0	0	1	0	1	0	1	0	0	1	1	5	2	3	0.267493	0.296412	0.216631	0.643934	0.52527	0.455207
chr2	32712972	32712972	Mir3960	0	0	0	1	0	1	0	1	0	0	1	1	5	2	3	0.267493	0.296412	0.216631	0.643934	0.52527	0.455207
chr2	32721158	32755007	Sh2d3c	0	0	0	1	0	1	0	1	0	0	1	1	5	2	3	0.267493	0.296412	0.216631	0.643934	0.52527	0.455207
chr2	32732993	32740760	6330409D20Rik	0	0	0	1	0	1	0	1	0	0	1	1	5	2	3	0.267493	0.296412	0.216631	0.643934	0.52527	0.455207
chr2	32757248	32775348	Ttc16	0	0	0	1	0	1	0	1	0	0	1	1	5	2	3	0.267493	0.296412	0.216631	0.643934	0.52527	0.455207
chr2	32757299	32762244	Tor2a	0	0	0	1	0	1	0	1	0	0	1	1	5	2	3	0.267493	0.296412	0.216631	0.643934	0.52527	0.455207
chr2	32775829	32777304	Ptrh1	0	0	0	1	0	1	0	1	0	0	1	1	5	2	3	0.267493	0.296412	0.216631	0.643934	0.52527	0.455207
chr2	32777497	32784387	Cfap157	0	0	0	1	0	1	0	1	0	0	1	1	5	2	3	0.267493	0.296412	0.216631	0.643934	0.52527	0.455207
chr2	32778009	32778009	Snord14a	0	0	0	1	0	1	0	1	0	0	1	1	5	2	3	0.267493	0.296412	0.216631	0.643934	0.52527	0.455207
chr2	32789554	32847091	Stxbp1	0	0	0	1	0	1	0	1	0	0	1	1	5	2	3	0.267493	0.296412	0.216631	0.643934	0.52527	0.455207
chr2	32876349	32924026	Fam129b	0	0	0	1	0	1	0	1	0	0	1	1	5	2	3	0.267493	0.296412	0.216631	0.643934	0.52527	0.455207
chr2	32926775	32959588	Lrsam1	0	0	0	1	0	1	0	1	0	0	1	1	5	2	3	0.267493	0.296412	0.216631	0.643934	0.52527	0.455207
chr2	32961802	32963996	Rpl12	0	0	0	1	0	1	0	1	0	0	1	1	5	2	3	0.267493	0.296412	0.216631	0.643934	0.52527	0.455207
chr2	32963418	32963418	Snora65	0	0	0	1	0	1	0	1	0	0	1	1	5	2	3	0.267493	0.296412	0.216631	0.643934	0.52527	0.455207
chr2	32973594	32982013	Slc2a8	0	0	0	1	0	1	0	1	0	0	1	1	5	2	3	0.267493	0.296412	0.216631	0.643934	0.52527	0.455207
chr2	32986655	33087089	Garnl3	0	0	0	1	0	1	0	1	0	0	1	1	5	2	3	0.267493	0.296412	0.216631	0.643934	0.52527	0.455207
chr2	33137679	33340769	Ralgps1	0	0	0	1	0	1	0	1	0	0	1	1	5	2	3	0.267493	0.296412	0.216631	0.643934	0.52527	0.455207
chr2	33228215	33246286	Angptl2	0	0	0	1	0	1	0	1	0	0	1	1	5	2	3	0.267493	0.296412	0.216631	0.643934	0.52527	0.455207
chr2	33410970	33428132	Zbtb34	0	0	0	1	0	1	0	1	0	0	1	1	5	2	3	0.267493	0.296412	0.216631	0.643934	0.52527	0.455207
chr2	33453696	33462353	Zbtb43	0	0	0	1	0	1	0	1	0	0	1	1	5	2	3	0.267493	0.296412	0.216631	0.643934	0.52527	0.455207
chr2	33564635	33640511	Lmx1b	0	0	0	1	0	1	0	1	0	0	1	1	5	2	3	0.267493	0.296412	0.216631	0.643934	0.52527	0.455207
chr2	33645663	33645663	C130021I20Rik	0	0	0	1	0	1	0	1	0	0	1	1	5	2	3	0.267493	0.296412	0.216631	0.643934	0.52527	0.455207
chr2	33733444	33887394	Mvb12b	0	0	0	1	0	1	0	1	0	0	1	1	5	2	3	0.267493	0.296412	0.216631	0.643934	0.52527	0.455207
chr2	33813591	33813591	Nron	0	0	0	1	0	1	0	1	0	0	1	1	5	2	3	0.267493	0.296412	0.216631	0.643934	0.52527	0.455207
chr2	34107735	34107735	C230014O12Rik	0	0	0	0	0	1	0	1	0	0	1	1	4	1	3	0.485625	0.624998	0.216631	0.767835	0.738763	0.455207
chr2	34172880	34371920	Pbx3	0	0	0	0	0	1	0	1	0	0	1	1	4	1	3	0.485625	0.624998	0.216631	0.767835	0.738763	0.455207
chr2	34432071	34623548	Mapkap1	0	0	0	0	0	1	0	1	0	0	1	1	4	1	3	0.485625	0.624998	0.216631	0.767835	0.738763	0.455207
chr2	34678036	34730647	Gapvd1	0	0	0	0	0	1	0	1	0	0	1	1	4	1	3	0.485625	0.624998	0.216631	0.767835	0.738763	0.455207
chr2	34772321	34776113	Hspa5	0	0	0	0	0	1	0	1	0	0	1	1	4	1	3	0.485625	0.624998	0.216631	0.767835	0.738763	0.455207
chr2	34779236	34799768	Rabepk	0	0	0	0	0	1	0	1	0	0	1	1	4	1	3	0.485625	0.624998	0.216631	0.767835	0.738763	0.455207
chr2	34805710	34823047	Fbxw2	0	0	0	0	0	1	0	1	0	0	1	1	4	1	3	0.485625	0.624998	0.216631	0.767835	0.738763	0.455207
chr2	34852575	34870922	Psmd5	0	0	0	0	0	1	0	1	0	0	1	1	4	1	3	0.485625	0.624998	0.216631	0.767835	0.738763	0.455207
chr2	34874525	34890382	Cutal	0	0	0	0	0	1	0	1	0	0	1	1	4	1	3	0.485625	0.624998	0.216631	0.767835	0.738763	0.455207
chr2	34895718	34911796	Phf19	0	0	0	0	0	1	0	1	0	0	1	1	4	1	3	0.485625	0.624998	0.216631	0.767835	0.738763	0.455207
chr2	34943872	34958080	Traf1	0	0	0	0	0	1	0	1	0	0	1	1	4	1	3	0.485625	0.624998	0.216631	0.767835	0.738763	0.455207
chr2	34983677	35061398	Hc	0	0	0	0	0	1	0	1	0	0	1	1	4	1	3	0.485625	0.624998	0.216631	0.767835	0.738763	0.455207
chr2	35082480	35100653	AI182371	0	0	0	0	0	1	0	1	0	0	1	1	4	1	3	0.485625	0.624998	0.216631	0.767835	0.738763	0.455207
chr2	35111585	35178095	Cntrl	0	0	0	0	0	1	0	1	0	0	1	1	4	1	3	0.485625	0.624998	0.216631	0.767835	0.738763	0.455207
chr2	35182269	35192672	Rab14	0	0	0	0	0	1	0	1	0	0	1	1	4	1	3	0.485625	0.624998	0.216631	0.767835	0.738763	0.455207
chr2	35282463	35307666	Gsn	0	0	0	0	0	1	0	1	0	0	1	1	4	1	3	0.485625	0.624998	0.216631	0.767835	0.738763	0.455207
chr2	35315860	35336919	Stom	0	0	0	0	0	1	0	1	0	0	1	1	4	1	3	0.485625	0.624998	0.216631	0.767835	0.738763	0.455207
chr2	35354378	35366278	4930568D16Rik	0	0	0	1	0	1	0	1	0	0	1	1	5	2	3	0.267493	0.296412	0.216631	0.643934	0.52527	0.455207
chr2	35375657	35390550	4930402F06Rik	0	0	0	1	0	1	0	1	0	0	1	1	5	2	3	0.267493	0.296412	0.216631	0.643934	0.52527	0.455207
chr2	35402108	35423327	Ggta1	0	0	0	1	0	1	0	1	0	0	1	1	5	2	3	0.267493	0.296412	0.216631	0.643934	0.52527	0.455207
chr2	35558572	35730586	Dab2ip	0	0	0	1	0	1	0	1	0	0	1	1	5	2	3	0.267493	0.296412	0.216631	0.643934	0.52527	0.455207
chr2	35558702	35558702	Gm13446	0	0	0	1	0	1	0	1	0	0	1	1	5	2	3	0.267493	0.296412	0.216631	0.643934	0.52527	0.455207
chr2	35752232	35979624	Ttll11	0	0	0	1	0	1	0	1	0	0	1	1	5	2	3	0.267493	0.296412	0.216631	0.643934	0.52527	0.455207
chr2	35823385	35823385	9030204H09Rik	0	0	0	1	0	1	0	1	0	0	1	1	5	2	3	0.267493	0.296412	0.216631	0.643934	0.52527	0.455207
chr2	36036503	36049242	Ndufa8	0	0	0	1	0	1	0	1	0	0	1	1	5	2	3	0.267493	0.296412	0.216631	0.643934	0.52527	0.455207
chr2	36049528	36079588	Morn5	0	0	0	1	0	1	0	1	0	0	1	1	5	2	3	0.267493	0.296412	0.216631	0.643934	0.52527	0.455207
chr2	36083995	36105207	Lhx6	0	0	0	1	0	1	0	1	0	0	1	1	5	2	3	0.267493	0.296412	0.216631	0.643934	0.52527	0.455207
chr2	36117814	36136704	Rbm18	0	0	0	1	0	1	0	1	0	0	1	1	5	2	3	0.267493	0.296412	0.216631	0.643934	0.52527	0.455207
chr2	36141473	36189152	Mrrf	0	0	0	1	0	1	0	1	0	0	1	1	5	2	3	0.267493	0.296412	0.216631	0.643934	0.52527	0.455207
chr2	36230562	36251351	Ptgs1	0	0	0	1	0	1	0	1	0	0	1	1	5	2	3	0.267493	0.296412	0.216631	0.643934	0.52527	0.455207
chr2	36376777	36377698	Olfr338	0	0	0	1	0	1	0	1	0	0	1	1	5	2	3	0.267493	0.296412	0.216631	0.643934	0.52527	0.455207
chr2	36389995	80628790	Mir684-1	0	0	0	0	0	1	1	0	0	0	1	1	4	1	3	0.485625	0.624998	0.216631	0.767835	0.738763	0.455207
chr2	36421399	36422329	Olfr339	0	0	0	1	0	1	0	1	0	0	1	1	5	2	3	0.267493	0.296412	0.216631	0.643934	0.52527	0.455207
chr2	36452586	36453525	Olfr340	0	0	0	1	0	1	0	1	0	0	1	1	5	2	3	0.267493	0.296412	0.216631	0.643934	0.52527	0.455207
chr2	36479186	36480128	Olfr341	0	0	0	1	0	1	0	1	0	0	1	1	5	2	3	0.267493	0.296412	0.216631	0.643934	0.52527	0.455207
chr2	36527413	36528352	Olfr342	0	0	0	1	0	1	0	1	0	0	1	1	5	2	3	0.267493	0.296412	0.216631	0.643934	0.52527	0.455207
chr2	36568599	36569529	Olfr344	0	0	0	1	0	1	0	1	0	0	1	1	5	2	3	0.267493	0.296412	0.216631	0.643934	0.52527	0.455207
chr2	36640040	36640976	Olfr345	0	0	0	1	0	1	0	1	0	0	1	1	5	2	3	0.267493	0.296412	0.216631	0.643934	0.52527	0.455207
chr2	36688003	36688933	Olfr346	0	0	0	1	0	1	0	1	0	0	1	1	5	2	3	0.267493	0.296412	0.216631	0.643934	0.52527	0.455207
chr2	36734322	36735261	Olfr347	0	0	0	1	0	1	0	1	0	0	1	1	5	2	3	0.267493	0.296412	0.216631	0.643934	0.52527	0.455207
chr2	36786526	36787468	Olfr348	0	0	0	1	0	1	0	1	0	0	1	1	5	2	3	0.267493	0.296412	0.216631	0.643934	0.52527	0.455207
chr2	36793237	36794176	Olfr50	0	0	0	1	0	1	0	1	0	0	1	1	5	2	3	0.267493	0.296412	0.216631	0.643934	0.52527	0.455207
chr2	36812148	36813090	Olfr3	0	0	0	1	0	1	0	1	0	0	1	1	5	2	3	0.267493	0.296412	0.216631	0.643934	0.52527	0.455207
chr2	36850047	36850986	Olfr350	0	0	0	1	0	1	0	1	0	0	1	1	5	2	3	0.267493	0.296412	0.216631	0.643934	0.52527	0.455207
chr2	36859413	36860346	Olfr351	0	0	0	1	0	1	0	1	0	0	1	1	5	2	3	0.267493	0.296412	0.216631	0.643934	0.52527	0.455207
chr2	36869567	36870515	Olfr352	0	0	0	1	0	1	0	1	0	0	1	1	5	2	3	0.267493	0.296412	0.216631	0.643934	0.52527	0.455207
chr2	36889910	36890846	Olfr353	0	0	0	1	0	1	0	1	0	0	1	1	5	2	3	0.267493	0.296412	0.216631	0.643934	0.52527	0.455207
chr2	36906947	36907901	Olfr354	0	0	0	1	0	1	0	1	0	0	1	1	5	2	3	0.267493	0.296412	0.216631	0.643934	0.52527	0.455207
chr2	36927179	36928112	Olfr355	0	0	0	1	0	1	0	1	0	0	1	1	5	2	3	0.267493	0.296412	0.216631	0.643934	0.52527	0.455207
chr2	36937120	36938068	Olfr356	0	0	0	1	0	1	0	1	0	0	1	1	5	2	3	0.267493	0.296412	0.216631	0.643934	0.52527	0.455207
chr2	36996811	36997738	Olfr357	0	0	0	1	0	1	0	1	0	0	1	1	5	2	3	0.267493	0.296412	0.216631	0.643934	0.52527	0.455207
chr2	37004619	37005612	Olfr358	0	0	0	1	0	1	0	1	0	0	1	1	5	2	3	0.267493	0.296412	0.216631	0.643934	0.52527	0.455207
chr2	37068306	37069260	Olfr360	0	0	0	1	0	1	0	1	0	0	1	1	5	2	3	0.267493	0.296412	0.216631	0.643934	0.52527	0.455207
chr2	37084777	37085746	Olfr361	0	0	0	1	0	1	0	1	0	0	1	1	5	2	3	0.267493	0.296412	0.216631	0.643934	0.52527	0.455207
chr2	37104694	37105648	Olfr362	0	0	0	1	0	1	0	1	0	0	1	1	5	2	3	0.267493	0.296412	0.216631	0.643934	0.52527	0.455207
chr2	37201242	37202181	Olfr365	0	0	0	1	0	1	0	1	0	0	1	1	5	2	3	0.267493	0.296412	0.216631	0.643934	0.52527	0.455207
chr2	37219490	37220420	Olfr366	0	0	0	1	0	1	0	1	0	0	1	1	5	2	3	0.267493	0.296412	0.216631	0.643934	0.52527	0.455207
chr2	37270544	37271387	Olfr367-ps	0	0	0	1	0	1	0	1	0	0	1	1	5	2	3	0.267493	0.296412	0.216631	0.643934	0.52527	0.455207
chr2	37331748	37332732	Olfr368	0	0	0	1	0	1	0	1	0	0	1	1	5	2	3	0.267493	0.296412	0.216631	0.643934	0.52527	0.455207
chr2	37351830	37357375	Pdcl	0	0	0	1	0	1	0	1	0	0	1	1	5	2	3	0.267493	0.296412	0.216631	0.643934	0.52527	0.455207
chr2	37375232	37414746	Rc3h2	0	0	0	1	0	1	0	1	0	0	1	1	5	2	3	0.267493	0.296412	0.216631	0.643934	0.52527	0.455207
chr2	37400128	37400128	Snord90	0	0	0	1	0	1	0	1	0	0	1	1	5	2	3	0.267493	0.296412	0.216631	0.643934	0.52527	0.455207
chr2	37428642	37429914	Zbtb6	0	0	0	1	0	1	0	1	0	0	1	1	5	2	3	0.267493	0.296412	0.216631	0.643934	0.52527	0.455207
chr2	37435666	37436989	Zbtb26	0	0	0	1	0	1	0	1	0	0	1	1	5	2	3	0.267493	0.296412	0.216631	0.643934	0.52527	0.455207
chr2	37469426	37564887	Rabgap1	0	0	0	1	0	1	0	1	0	0	1	0	4	2	2	0.485625	0.296412	0.508895	0.767835	0.52527	0.647851
chr2	37517443	37518493	Gpr21	0	0	0	1	0	1	0	1	0	0	1	0	4	2	2	0.485625	0.296412	0.508895	0.767835	0.52527	0.647851
chr2	37584029	37647118	Strbp	0	0	0	1	0	1	0	1	0	0	1	0	4	2	2	0.485625	0.296412	0.508895	0.767835	0.52527	0.647851
chr2	37776340	37796672	Crb2	0	0	0	1	0	1	0	1	0	0	1	0	4	2	2	0.485625	0.296412	0.508895	0.767835	0.52527	0.647851
chr2	37800035	38287129	Dennd1a	0	0	0	1	0	1	0	1	0	0	1	1	5	2	3	0.267493	0.296412	0.216631	0.643934	0.52527	0.455207
chr2	38351773	38369129	Lhx2	0	0	0	1	0	1	0	1	0	0	1	1	5	2	3	0.267493	0.296412	0.216631	0.643934	0.52527	0.455207
chr2	38550581	38585390	Nek6	0	0	0	1	0	1	0	1	0	0	1	1	5	2	3	0.267493	0.296412	0.216631	0.643934	0.52527	0.455207
chr2	38588176	38643902	Psmb7	0	0	0	1	0	1	0	1	0	0	1	1	5	2	3	0.267493	0.296412	0.216631	0.643934	0.52527	0.455207
chr2	38694016	38710757	Nr5a1	0	0	0	1	0	1	0	1	0	0	1	1	5	2	3	0.267493	0.296412	0.216631	0.643934	0.52527	0.455207
chr2	38727826	38926217	Nr6a1	0	0	0	1	0	1	0	1	0	0	1	1	5	2	3	0.267493	0.296412	0.216631	0.643934	0.52527	0.455207
chr2	38852810	38852810	Mir181a-2	0	0	0	1	0	1	0	1	0	0	1	1	5	2	3	0.267493	0.296412	0.216631	0.643934	0.52527	0.455207
chr2	38853915	38853915	Mir181b-2	0	0	0	1	0	1	0	1	0	0	1	1	5	2	3	0.267493	0.296412	0.216631	0.643934	0.52527	0.455207
chr2	38932076	38960319	Olfml2a	0	0	0	1	0	1	0	1	0	0	1	1	5	2	3	0.267493	0.296412	0.216631	0.643934	0.52527	0.455207
chr2	38998392	39001374	Wdr38	0	0	0	1	0	1	0	1	0	0	1	1	5	2	3	0.267493	0.296412	0.216631	0.643934	0.52527	0.455207
chr2	39001615	39005086	Rpl35	0	0	0	1	0	1	0	1	0	0	1	1	5	2	3	0.267493	0.296412	0.216631	0.643934	0.52527	0.455207
chr2	39008195	39015120	Arpc5l	0	0	0	1	0	1	0	1	0	0	1	1	5	2	3	0.267493	0.296412	0.216631	0.643934	0.52527	0.455207
chr2	39018408	39065541	Golga1	0	0	0	1	0	1	0	1	0	0	1	1	5	2	3	0.267493	0.296412	0.216631	0.643934	0.52527	0.455207
chr2	39075009	39190642	Scai	0	0	0	1	0	1	0	1	0	0	1	1	5	2	3	0.267493	0.296412	0.216631	0.643934	0.52527	0.455207
chr2	39162235	39162235	Gm16523	0	0	0	1	0	1	0	1	0	0	1	1	5	2	3	0.267493	0.296412	0.216631	0.643934	0.52527	0.455207
chr2	39197340	39226241	Ppp6c	0	0	0	1	0	1	0	1	0	0	1	1	5	2	3	0.267493	0.296412	0.216631	0.643934	0.52527	0.455207
chr2	40596933	42652816	Lrp1b	0	0	0	1	0	1	0	1	1	0	1	1	6	2	4	0.115712	0.296412	0.054137	0.4463	0.52527	0.250204
chr2	42447568	42447568	Mir6336	0	0	0	1	0	1	0	1	1	0	1	1	6	2	4	0.115712	0.296412	0.054137	0.4463	0.52527	0.250204
chr2	43562966	43681471	Kynu	0	0	0	1	0	1	0	1	0	0	1	1	5	2	3	0.267493	0.296412	0.216631	0.643934	0.52527	0.455207
chr2	43748888	44394334	Arhgap15	0	0	0	1	0	1	0	1	0	0	1	1	5	2	3	0.267493	0.296412	0.216631	0.643934	0.52527	0.455207
chr2	44065324	44065324	Arhgap15os	0	0	0	1	0	1	0	1	0	0	1	1	5	2	3	0.267493	0.296412	0.216631	0.643934	0.52527	0.455207
chr2	44565450	44825529	Gtdc1	0	0	1	1	0	1	0	1	0	0	1	1	6	3	3	0.115712	0.08884	0.216631	0.4463	0.307153	0.455207
chr2	44988572	45110088	Zeb2	0	0	1	1	0	1	0	1	0	0	1	1	6	3	3	0.115712	0.08884	0.216631	0.4463	0.307153	0.455207
chr2	45023177	45023177	Mir5129	0	0	1	1	0	1	0	1	0	0	1	1	6	3	3	0.115712	0.08884	0.216631	0.4463	0.307153	0.455207
chr2	45114084	45114084	Zeb2os	0	0	1	1	0	1	0	1	0	0	1	1	6	3	3	0.115712	0.08884	0.216631	0.4463	0.307153	0.455207
chr2	45698447	45698447	1700019E08Rik	0	0	1	1	0	1	0	1	0	0	1	1	6	3	3	0.115712	0.08884	0.216631	0.4463	0.307153	0.455207
chr2	48814771	48899788	Acvr2a	0	0	1	0	0	1	0	0	1	1	1	1	6	2	4	0.115712	0.296412	0.054137	0.4463	0.52527	0.250204
chr2	48905410	48949267	Orc4	0	0	1	0	0	1	0	0	1	1	1	1	6	2	4	0.115712	0.296412	0.054137	0.4463	0.52527	0.250204
chr2	49246093	49316459	Mbd5	0	0	1	0	0	1	0	0	1	1	1	1	6	2	4	0.115712	0.296412	0.054137	0.4463	0.52527	0.250204
chr2	49451805	49549998	Epc2	0	0	1	0	0	1	0	0	1	1	1	1	6	2	4	0.115712	0.296412	0.054137	0.4463	0.52527	0.250204
chr2	49619661	49758916	Kif5c	0	0	0	0	0	0	0	0	1	1	1	1	4	0	4	0.485625	0.902412	0.054137	0.767835	0.902412	0.250204
chr2	49934807	49947593	Lypd6b	0	0	1	0	0	1	0	0	1	1	1	1	6	2	4	0.115712	0.296412	0.054137	0.4463	0.52527	0.250204
chr2	50165539	50193569	Lypd6	0	0	1	0	1	1	0	0	1	1	1	1	7	3	4	0.0381186	0.08884	0.054137	0.223825	0.307153	0.250204
chr2	50280207	50296260	Mmadhc	0	0	1	0	1	1	0	0	1	1	1	1	7	3	4	0.0381186	0.08884	0.054137	0.223825	0.307153	0.250204
chr2	50365000	50433967	Gm13483	0	0	1	0	1	1	0	0	1	1	1	1	7	3	4	0.0381186	0.08884	0.054137	0.223825	0.307153	0.250204
chr2	50911846	50911846	Gm13498	0	0	1	0	1	1	0	0	1	1	1	1	7	3	4	0.0381186	0.08884	0.054137	0.223825	0.307153	0.250204
chr2	51132293	51148874	Rnd3	0	0	1	0	1	1	0	0	1	1	1	1	7	3	4	0.0381186	0.08884	0.054137	0.223825	0.307153	0.250204
chr2	51295945	51295945	Gm13497	0	0	1	0	1	1	0	0	0	1	1	1	6	3	3	0.115712	0.08884	0.216631	0.4463	0.307153	0.455207
chr2	51437900	51437900	1700057H21Rik	0	0	1	0	1	1	0	0	0	1	0	1	5	3	2	0.267493	0.08884	0.508895	0.643934	0.307153	0.647851
chr2	51627510	51628407	Tas2r134	0	0	1	0	1	1	1	0	0	1	0	1	6	3	3	0.115712	0.08884	0.216631	0.4463	0.307153	0.455207
chr2	51732009	51732009	Gm13490	0	0	1	0	1	1	1	0	0	1	0	1	6	3	3	0.115712	0.08884	0.216631	0.4463	0.307153	0.455207
chr2	51925175	51932402	Rbm43	0	0	1	0	1	1	1	0	1	0	1	0	6	3	3	0.115712	0.08884	0.216631	0.4463	0.307153	0.455207
chr2	51948575	51960654	Nmi	0	0	1	0	1	1	1	0	1	0	1	1	7	3	4	0.0381186	0.08884	0.054137	0.223825	0.307153	0.250204
chr2	52038175	52055971	Tnfaip6	0	0	1	0	1	1	1	0	0	0	1	1	6	3	3	0.115712	0.08884	0.216631	0.4463	0.307153	0.455207
chr2	52073149	52121203	Rif1	0	0	1	0	1	1	1	0	1	0	1	0	6	3	3	0.115712	0.08884	0.216631	0.4463	0.307153	0.455207
chr2	52137257	52334481	Neb	0	0	1	0	1	1	1	0	0	0	1	1	6	3	3	0.115712	0.08884	0.216631	0.4463	0.307153	0.455207
chr2	52315240	52315240	4930573O16Rik	0	0	1	0	1	0	1	0	1	0	1	1	6	2	4	0.115712	0.296412	0.054137	0.4463	0.52527	0.250204
chr2	52402383	52424635	Arl5a	0	0	1	0	1	0	1	0	0	0	1	1	5	2	3	0.267493	0.296412	0.216631	0.643934	0.52527	0.455207
chr2	52434488	52676330	Cacnb4	0	0	1	0	1	0	1	0	0	0	1	1	5	2	3	0.267493	0.296412	0.216631	0.643934	0.52527	0.455207
chr2	52694708	52742100	Stam2	0	0	1	0	1	1	1	0	0	0	1	1	6	3	3	0.115712	0.08884	0.216631	0.4463	0.307153	0.455207
chr2	52858142	53131878	Fmnl2	0	0	1	0	1	1	1	0	0	0	1	1	6	3	3	0.115712	0.08884	0.216631	0.4463	0.307153	0.455207
chr2	53139177	53191187	Prpf40a	0	0	1	0	1	1	1	0	1	0	1	1	7	3	4	0.0381186	0.08884	0.054137	0.223825	0.307153	0.250204
chr2	53192122	53217388	Arl6ip6	0	0	1	0	1	1	1	0	1	0	1	1	7	3	4	0.0381186	0.08884	0.054137	0.223825	0.307153	0.250204
chr2	54084974	54085304	Rprm	0	0	1	0	1	1	1	0	1	0	1	1	7	3	4	0.0381186	0.08884	0.054137	0.223825	0.307153	0.250204
chr2	54516539	55112961	Galnt13	0	0	0	0	1	0	1	0	1	0	1	1	5	1	4	0.267493	0.624998	0.054137	0.643934	0.738763	0.250204
chr2	55437200	55595397	Kcnj3	0	0	0	0	0	1	1	0	1	0	1	0	4	1	3	0.485625	0.624998	0.216631	0.767835	0.738763	0.455207
chr2	56785907	56785907	Mir195b	0	0	0	0	0	1	1	0	1	0	1	0	4	1	3	0.485625	0.624998	0.216631	0.767835	0.738763	0.455207
chr2	57108155	57112439	Nr4a2	0	0	0	0	0	1	1	0	1	0	1	0	4	1	3	0.485625	0.624998	0.216631	0.767835	0.738763	0.455207
chr2	57181754	57181754	BB557941	0	0	0	0	0	1	1	0	1	0	1	0	4	1	3	0.485625	0.624998	0.216631	0.767835	0.738763	0.455207
chr2	57188257	57188257	4930555B11Rik	0	0	0	0	0	1	1	0	1	0	1	0	4	1	3	0.485625	0.624998	0.216631	0.767835	0.738763	0.455207
chr2	57267980	57367477	Gpd2	0	0	0	0	0	1	1	0	1	0	1	0	4	1	3	0.485625	0.624998	0.216631	0.767835	0.738763	0.455207
chr2	57998389	58038952	Galnt5	0	0	0	0	0	1	1	0	0	0	1	1	4	1	3	0.485625	0.624998	0.216631	0.767835	0.738763	0.455207
chr2	58047753	58052716	Ermn	0	0	0	0	0	1	1	0	0	0	1	1	4	1	3	0.485625	0.624998	0.216631	0.767835	0.738763	0.455207
chr2	58133726	58160055	Cytip	0	0	0	0	0	1	1	0	0	0	1	1	4	1	3	0.485625	0.624998	0.216631	0.767835	0.738763	0.455207
chr2	58177063	58177063	Gm13546	0	0	0	0	0	1	1	0	0	0	1	1	4	1	3	0.485625	0.624998	0.216631	0.767835	0.738763	0.455207
chr2	58274917	58357680	Acvr1c	0	0	0	0	0	1	1	0	0	0	1	1	4	1	3	0.485625	0.624998	0.216631	0.767835	0.738763	0.455207
chr2	58286902	58286902	Gm13544	0	0	0	0	0	1	1	0	0	0	1	1	4	1	3	0.485625	0.624998	0.216631	0.767835	0.738763	0.455207
chr2	58447538	58500550	Acvr1	0	0	0	0	0	1	1	0	0	0	1	1	4	1	3	0.485625	0.624998	0.216631	0.767835	0.738763	0.455207
chr2	58567417	58791830	Upp2	0	0	0	0	0	1	1	0	0	0	1	1	4	1	3	0.485625	0.624998	0.216631	0.767835	0.738763	0.455207
chr2	58823553	59009143	Ccdc148	0	0	0	0	0	1	1	0	0	0	1	1	4	1	3	0.485625	0.624998	0.216631	0.767835	0.738763	0.455207
chr2	59214682	59354448	Pkp4	0	0	0	0	0	1	1	0	0	0	1	1	4	1	3	0.485625	0.624998	0.216631	0.767835	0.738763	0.455207
chr2	59386682	59386682	5330411J11Rik	0	0	0	0	0	1	1	0	0	0	1	1	4	1	3	0.485625	0.624998	0.216631	0.767835	0.738763	0.455207
chr2	59484708	59504827	Dapl1	0	0	0	0	0	1	1	0	1	0	1	1	5	1	4	0.267493	0.624998	0.054137	0.643934	0.738763	0.250204
chr2	59699366	59844123	Tanc1	0	0	0	0	0	0	1	1	1	0	1	1	5	0	5	0.267493	0.902412	0.00595323	0.643934	0.902412	0.063963
chr2	59852803	59878527	Wdsub1	0	0	0	0	0	1	1	0	1	0	1	1	5	1	4	0.267493	0.624998	0.054137	0.643934	0.738763	0.250204
chr2	59900648	60006187	Baz2b	0	0	0	0	0	1	1	0	1	0	1	1	5	1	4	0.267493	0.624998	0.054137	0.643934	0.738763	0.250204
chr2	60228929	60247909	2016-03-07	0	0	0	0	0	1	1	0	1	0	1	1	5	1	4	0.267493	0.624998	0.054137	0.643934	0.738763	0.250204
chr2	60252291	60284120	Cd302	0	0	0	0	0	1	1	0	1	0	1	1	5	1	4	0.267493	0.624998	0.054137	0.643934	0.738763	0.250204
chr2	60293759	60383231	Ly75	0	0	0	0	0	1	1	1	1	0	1	1	6	1	5	0.115712	0.624998	0.00595323	0.4463	0.738763	0.063963
chr2	60412574	60412574	Gm13580	0	0	0	0	0	1	0	0	1	0	1	1	4	1	3	0.485625	0.624998	0.216631	0.767835	0.738763	0.455207
chr2	60420012	60553130	Pla2r1	0	0	0	0	0	1	1	0	1	0	1	0	4	1	3	0.485625	0.624998	0.216631	0.767835	0.738763	0.455207
chr2	60600484	60673462	Itgb6	0	0	0	0	0	1	1	0	1	0	1	1	5	1	4	0.267493	0.624998	0.054137	0.643934	0.738763	0.250204
chr2	60753736	60962765	Rbms1	0	0	0	0	0	0	0	0	1	0	1	1	3	0	3	0.71421	0.902412	0.216631	0.849892	0.902412	0.455207
chr2	60975151	60975151	Gm13582	0	0	0	0	0	0	0	0	1	0	1	1	3	0	3	0.71421	0.902412	0.216631	0.849892	0.902412	0.455207
chr2	61578640	61653555	Tank	0	0	0	0	0	0	0	1	0	0	1	1	3	0	3	0.71421	0.902412	0.216631	0.849892	0.902412	0.455207
chr2	61722713	61800080	Psmd14	0	0	1	0	0	0	0	1	0	0	1	1	4	1	3	0.485625	0.624998	0.216631	0.767835	0.738763	0.455207
chr2	61804707	61812438	Tbr1	0	0	1	0	0	0	0	1	0	0	1	1	4	1	3	0.485625	0.624998	0.216631	0.767835	0.738763	0.455207
chr2	62046644	62324791	Slc4a10	0	0	0	0	0	0	0	0	0	0	1	1	2	0	2	0.88455	0.902412	0.508895	0.917832	0.902412	0.647851
chr2	62332617	62411791	Dpp4	0	0	0	0	0	0	1	0	0	0	1	1	3	0	3	0.71421	0.902412	0.216631	0.849892	0.902412	0.455207
chr2	62474977	62480556	Gcg	0	0	0	0	0	0	0	0	0	0	1	1	2	0	2	0.88455	0.902412	0.508895	0.917832	0.902412	0.647851
chr2	62501183	62573851	Fap	0	0	0	0	0	0	0	1	0	0	1	1	3	0	3	0.71421	0.902412	0.216631	0.849892	0.902412	0.455207
chr2	62597908	62645930	Ifih1	0	0	0	0	0	0	0	1	0	0	1	1	3	0	3	0.71421	0.902412	0.216631	0.849892	0.902412	0.455207
chr2	62664432	62691590	Gca	0	0	0	0	0	0	0	1	0	0	1	1	3	0	3	0.71421	0.902412	0.216631	0.849892	0.902412	0.455207
chr2	62702945	63184077	Kcnh7	0	0	0	0	0	0	0	1	0	0	1	1	3	0	3	0.71421	0.902412	0.216631	0.849892	0.902412	0.455207
chr2	63978644	64096919	Fign	0	0	0	0	0	1	0	1	0	0	1	1	4	1	3	0.485625	0.624998	0.216631	0.767835	0.738763	0.455207
chr2	64912706	65022644	Grb14	0	0	0	0	0	1	0	1	0	0	1	1	4	1	3	0.485625	0.624998	0.216631	0.767835	0.738763	0.455207
chr2	65089470	65238439	Cobll1	0	0	0	0	0	1	0	1	0	0	1	1	4	1	3	0.485625	0.624998	0.216631	0.767835	0.738763	0.455207
chr2	65316769	65363919	Slc38a11	0	0	0	0	0	1	0	0	1	0	1	1	4	1	3	0.485625	0.624998	0.216631	0.767835	0.738763	0.455207
chr2	65364400	65364400	Mir6337	0	0	0	0	0	1	0	0	1	0	1	1	4	1	3	0.485625	0.624998	0.216631	0.767835	0.738763	0.455207
chr2	65460556	65536676	Scn3a	0	0	0	0	1	1	0	1	0	0	1	1	5	2	3	0.267493	0.296412	0.216631	0.643934	0.52527	0.455207
chr2	65670495	65764829	Scn2a1	0	0	1	0	0	1	0	1	0	0	1	1	5	2	3	0.267493	0.296412	0.216631	0.643934	0.52527	0.455207
chr2	65878039	66023023	Csrnp3	0	0	1	0	0	1	0	1	0	0	0	1	4	2	2	0.485625	0.296412	0.508895	0.767835	0.52527	0.647851
chr2	66084169	66107364	Galnt3	0	0	1	0	0	1	0	0	0	0	1	1	4	2	2	0.485625	0.296412	0.508895	0.767835	0.52527	0.647851
chr2	66184765	66256534	Ttc21b	0	0	1	0	0	1	0	0	0	0	1	1	4	2	2	0.485625	0.296412	0.508895	0.767835	0.52527	0.647851
chr2	66272884	66351177	Scn1a	0	0	1	0	0	1	0	0	1	0	1	1	5	2	3	0.267493	0.296412	0.216631	0.643934	0.52527	0.455207
chr2	66483417	66568264	Scn9a	0	0	1	0	0	1	0	0	0	0	1	1	4	2	2	0.485625	0.296412	0.508895	0.767835	0.52527	0.647851
chr2	66547472	66547472	Gm13629	0	0	1	0	0	1	0	0	0	0	1	0	3	2	1	0.71421	0.296412	0.804582	0.849892	0.52527	0.826884
chr2	66675497	66757357	Scn7a	0	0	1	0	0	1	0	0	0	0	1	0	3	2	1	0.71421	0.296412	0.804582	0.849892	0.52527	0.826884
chr2	67174023	67184910	Gm1322	0	0	0	0	0	0	0	1	0	0	1	1	3	0	3	0.71421	0.902412	0.216631	0.849892	0.902412	0.455207
chr2	67476809	67526251	Xirp2	0	0	0	0	0	0	0	1	0	0	1	1	3	0	3	0.71421	0.902412	0.216631	0.849892	0.902412	0.455207
chr2	67675516	67675516	Mir7224	0	0	0	0	0	0	1	1	0	0	1	1	4	0	4	0.485625	0.902412	0.054137	0.767835	0.902412	0.250204
chr2	67781140	67781140	Mir6335	0	0	0	0	0	0	1	1	1	0	1	1	5	0	5	0.267493	0.902412	0.00595323	0.643934	0.902412	0.063963
chr2	68117942	68118923	B3galt1	0	0	1	0	0	1	0	1	1	0	1	1	6	2	4	0.115712	0.296412	0.054137	0.4463	0.52527	0.250204
chr2	68211918	68471877	Stk39	0	0	0	0	0	1	1	1	1	0	1	1	6	1	5	0.115712	0.624998	0.00595323	0.4463	0.738763	0.063963
chr2	68588814	68616341	4933409G03Rik	0	0	0	0	0	1	1	0	0	0	1	1	4	1	3	0.485625	0.624998	0.216631	0.767835	0.738763	0.455207
chr2	68708936	68748369	4932414N04Rik	0	0	1	0	0	1	1	0	0	0	1	1	5	2	3	0.267493	0.296412	0.216631	0.643934	0.52527	0.455207
chr2	68861635	69108594	Cers6	0	0	1	0	1	1	1	0	0	0	1	1	6	3	3	0.115712	0.08884	0.216631	0.4463	0.307153	0.455207
chr2	69135889	69189133	Nostrin	0	0	1	0	0	1	0	0	0	0	1	1	4	2	2	0.485625	0.296412	0.508895	0.767835	0.52527	0.647851
chr2	69194420	69205164	Spc25	0	0	1	0	0	1	0	1	0	0	1	0	4	2	2	0.485625	0.296412	0.508895	0.767835	0.52527	0.647851
chr2	69220032	69227079	G6pc2	0	0	1	0	0	1	0	1	0	0	1	0	4	2	2	0.485625	0.296412	0.508895	0.767835	0.52527	0.647851
chr2	69239083	69329345	Abcb11	0	0	1	0	0	1	0	0	0	0	1	0	3	2	1	0.71421	0.296412	0.804582	0.849892	0.52527	0.826884
chr2	69392909	69401457	Dhrs9	0	0	0	0	0	1	0	1	0	0	1	0	3	1	2	0.71421	0.624998	0.508895	0.849892	0.738763	0.647851
chr2	69425644	69585893	Lrp2	0	0	0	0	0	1	0	1	1	0	1	0	4	1	3	0.485625	0.624998	0.216631	0.767835	0.738763	0.455207
chr2	69647283	69667205	Bbs5	0	0	0	0	0	1	0	0	0	0	1	0	2	1	1	0.88455	0.624998	0.804582	0.917832	0.738763	0.826884
chr2	69670196	69683599	Klhl41	0	0	0	0	0	1	0	1	0	0	1	0	3	1	2	0.71421	0.624998	0.508895	0.849892	0.738763	0.647851
chr2	69687044	69712461	Fastkd1	0	0	0	0	0	1	0	1	0	0	1	0	3	1	2	0.71421	0.624998	0.508895	0.849892	0.738763	0.647851
chr2	69732213	69750382	Ppig	0	0	0	0	1	1	0	1	1	0	1	0	5	2	3	0.267493	0.296412	0.216631	0.643934	0.52527	0.455207
chr2	69758120	69789463	Ccdc173	0	0	0	0	1	1	0	1	1	0	1	0	5	2	3	0.267493	0.296412	0.216631	0.643934	0.52527	0.455207
chr2	69795501	69796227	Phospho2	0	0	0	0	1	1	0	1	1	0	1	0	5	2	3	0.267493	0.296412	0.216631	0.643934	0.52527	0.455207
chr2	69823787	69833985	Klhl23	0	0	0	0	1	1	0	1	1	0	1	0	5	2	3	0.267493	0.296412	0.216631	0.643934	0.52527	0.455207
chr2	69863249	69871210	Ssb	0	0	0	0	1	1	0	1	1	0	1	0	5	2	3	0.267493	0.296412	0.216631	0.643934	0.52527	0.455207
chr2	69871277	69885615	Mettl5	0	0	0	0	1	1	0	1	1	0	1	0	5	2	3	0.267493	0.296412	0.216631	0.643934	0.52527	0.455207
chr2	69897294	70021660	Ubr3	0	0	0	0	0	1	0	1	0	0	1	0	3	1	2	0.71421	0.624998	0.508895	0.849892	0.738763	0.647851
chr2	70039145	70426961	Myo3b	0	0	0	0	0	1	0	1	0	0	1	1	4	1	3	0.485625	0.624998	0.216631	0.767835	0.738763	0.455207
chr2	70475265	70477169	Sp5	0	0	0	0	0	1	0	1	0	0	1	1	4	1	3	0.485625	0.624998	0.216631	0.767835	0.738763	0.455207
chr2	70509102	70540811	Erich2	0	0	0	0	0	1	0	1	0	0	1	1	4	1	3	0.485625	0.624998	0.216631	0.767835	0.738763	0.455207
chr2	70563357	70563357	Gad1os	0	0	0	0	0	1	0	1	0	0	1	1	4	1	3	0.485625	0.624998	0.216631	0.767835	0.738763	0.455207
chr2	70563831	70600796	Gad1	0	0	0	0	0	1	0	1	0	0	1	1	4	1	3	0.485625	0.624998	0.216631	0.767835	0.738763	0.455207
chr2	70661697	70691725	Gorasp2	0	0	0	0	0	1	0	1	0	0	1	1	4	1	3	0.485625	0.624998	0.216631	0.767835	0.738763	0.455207
chr2	70713988	70825331	Tlk1	0	0	0	0	0	1	0	1	0	0	1	1	4	1	3	0.485625	0.624998	0.216631	0.767835	0.738763	0.455207
chr2	70965515	71018362	Mettl8	0	0	0	0	0	1	0	1	0	0	1	1	4	1	3	0.485625	0.624998	0.216631	0.767835	0.738763	0.455207
chr2	71055993	71089929	Dcaf17	0	0	0	0	0	1	0	0	0	0	1	1	3	1	2	0.71421	0.624998	0.508895	0.849892	0.738763	0.647851
chr2	71118119	71138657	Cybrd1	0	0	0	0	0	1	0	0	0	0	1	1	3	1	2	0.71421	0.624998	0.508895	0.849892	0.738763	0.647851
chr2	71214447	71262761	Dync1i2	0	0	0	0	0	1	1	1	0	0	1	1	5	1	4	0.267493	0.624998	0.054137	0.643934	0.738763	0.250204
[truncated: 21,367 more rows]
