# Supplementary material for: Characterization of genetic subclonal evolution in pancreatic cancer mouse models
Source: Nat Commun. 2019 Nov 28;10:5435. doi: 10.1038/s41467-019-13100-w (PMC6882784; doi:10.1038/s41467-019-13100-w)
Supplement: Supplementary file 8 — Supplementary Data 6 [file 41467_2019_13100_MOESM8_ESM.xlsx]

## Sheet: Table S6
Supplementary Data 6. Somatic Focal Amplifications and Deletions
Chromosome	Start Position (mm9)	End Position (mm9)	Focal SCNA Class	Mouse IDs	Tumor Region IDs (copy number)	Status	Overlapping Genes
chr5	3008428	7187195	amp	KPC5	KPC5-3(5)	private	1700015F17Rik,1700109H08Rik,Akap9,Ankib1,Cdk14,Cdk6,Cfap69,Cldn12,Cyp51,Fam133b,Fzd1,Gatad1,Gm8773,Gtpbp10,Krit1,Lrrd1,Mterf1a,Mterf1b,Pex1,Rbm48,Steap1,Steap2,Tmbim7,Zfp804b
chr4	94574502	98028474	amp	KPTC11	KPTC11-1(5),KPTC11-2(6),KPTC11-3(26)	ubiquitous	9530080O11Rik,Cyp2j11,Cyp2j12,Cyp2j13,Cyp2j5,Cyp2j6,Cyp2j8,Cyp2j9,E130114P18Rik,Eqtn,Fggy,Gm12695,Hook1,Jun,Mysm1,Nfia,Tm2d1
chr15	3446497	4251668	amp	KPTC9	KPTC9-1(11),KPTC9-2(12),KPTC9-3(6)	ubiquitous	A630020A06,AW549877,BC037032,Fbxo4,Oxct1
chr1	90132613	90165949	del	KPC18	KPC18-2(0)	private	A730008H23Rik,Hjurp,Mroh2a
chr2	22940672	22988282	amp	KPTC9	KPTC9-1(9),KPTC9-2(15)	partially-shared	Acbd5,Mastl
chr4	86460067	87406441	amp	KPTC11	KPTC11-1(5),KPTC11-2(5),KPTC11-3(25)	ubiquitous	Acer2,Dennd4c,Rps6,Slc24a2
chr3	107887418	107906896	amp	KPC6	KPC6-3(6)	private	Ampd2,Gnat2
chr11	116609300	116626045	del	KPC19	KPC19-1(0)	private	BC018473
chr4	68543439	68600856	del	KPC6	KPC6-3(0)	private	Brinp1
chr4	87413686	89560726	del	KPTC11	KPTC11-3(0)	private	C87499,Cdkn2a,Cdkn2b,Dmrta1,Focad,Gm12603,Gm12610,Gm13271,Gm13272,Gm13275,Gm13276,Gm13277,Gm13278,Gm13279,Gm13283,Gm13285,Gm13286,Gm13287,Gm13288,Gm13289,Gm13290,Hacd4,Ifna1,Ifna11,Ifna12,Ifna13,Ifna14,Ifna15,Ifna16,Ifna2,Ifna4,Ifna5,Ifna6,Ifna7,Ifna9,Ifnab,Ifnb1,Ifne,Ifnz,Klhl9,LOC106557447,Mir31,Mir491,Mllt3,Mtap
chr6	122986093	123046040	amp	KPC19	KPC19-2(14)	private	Clec4b1
chr7	26789515	26973212	amp	KPC9	KPC9-2(11)	private	Cyp2b13,Cyp2b9
chr15	61213904	62320101	amp	KPTC9	KPTC9-1(18),KPTC9-2(18),KPTC9-3(10)	ubiquitous	D030024E09Rik,H2afy3,Myc,Pvt1
chr4	14819524	14873156	amp	KPTC11	KPTC11-1(6),KPTC11-2(6),KPTC11-3(25)	ubiquitous	Gm11837,Tmem55a
chr4	89858973	90154777	del	KPTC11	KPTC11-3(0)	private	Gm12633,Zfp352
chr4	120943589	121365952	del	KPTC11	KPTC11-3(0)	private	Gm12886,Gm12887,Gm12888
chr16	45450137	45512232	amp	KPC18	KPC18-2(5)	private	Gm609
chr15	52543057	52571834	amp	KPTC9	KPTC9-1(16),KPTC9-2(16),KPTC9-3(11)	ubiquitous	Med30
chr1	90132613	90160310	del	KPTC12	KPTC12-2(0)	private	Mroh2a
chr4	58206328	58301533	amp	KPTC11	KPTC11-1(6),KPTC11-2(7),KPTC11-3(27)	ubiquitous	Musk,Svep1
chr11	71039262	71091714	amp	KPTC13	KPTC13-1(5)	private	Nlrp1b
chr11	70985060	71091714	del	KPTC26	KPTC26-3(0)	private	Nlrp1b
chr11	71001089	71107073	del	KPC18	KPC18-1(0)	private	Nlrp1b,Nlrp1c-ps
chr11	71001089	71107073	del	KPC5	KPC5-3(0)	private	Nlrp1b,Nlrp1c-ps
chr11	71001089	71121520	del	KPC6	KPC6-1(0)	private	Nlrp1b,Nlrp1c-ps
chr11	71001089	71107073	del	KPC8	KPC8-1(0),KPC8-2(0),KPC8-3(0)	ubiquitous	Nlrp1b,Nlrp1c-ps
chr11	71001089	71107073	del	KPC9	KPC9-1(0)	private	Nlrp1b,Nlrp1c-ps
chr11	71001089	71107073	del	KPTC11	KPTC11-1(0)	private	Nlrp1b,Nlrp1c-ps
chr11	71001089	71107073	del	KPTC12	KPTC12-3(0)	private	Nlrp1b,Nlrp1c-ps
chr11	70985060	71107073	del	KPTC24	KPTC24-1(0)	private	Nlrp1b,Nlrp1c-ps
chr2	87504328	87522586	del	KPC6	KPC6-3(0)	private	Olfr1135
chr2	37093339	37176447	amp	KPTC9	KPTC9-2(7)	private	Olfr367-ps
chr10	3531715	3569536	del	KPTC9	KPTC9-3(0)	private	Oprm1
chr6	89262402	89296868	del	KPC8	KPC8-2(0)	private	Plxna1
chr2	14355997	14386858	del	KPC6	KPC6-3(0)	private	Slc39a12
chr16	16118889	16157483	amp	KPC19	KPC19-2(9)	private	Spidr
chr2	23354967	23553475	amp	KPTC9	KPTC9-1(14),KPTC9-2(13),KPTC9-3(9)	ubiquitous	Spopl
chr16	36277478	36315251	del	KPTC11	KPTC11-1(0)	private	Stfa1
chr8	23426728	23453939	del	KPC18	KPC18-3(0)	private	Tpte
chr15	27828019	27999434	amp	KPTC9	KPTC9-1(21),KPTC9-2(15),KPTC9-3(13)	ubiquitous	Trio
chr7	92478731	92571192	amp	KPTC9	KPTC9-2(5)	private	Vmn2r69
chr15	67345732	68115439	amp	KPTC9	KPTC9-1(16),KPTC9-2(15),KPTC9-3(10)	ubiquitous	Zfat
chr15	40644798	40915304	amp	KPTC9	KPTC9-1(16),KPTC9-2(15),KPTC9-3(7)	ubiquitous	Zfpm2
