# Supplementary material for: Characterization of genetic subclonal evolution in pancreatic cancer mouse models
Source: Nat Commun. 2019 Nov 28;10:5435. doi: 10.1038/s41467-019-13100-w (PMC6882784; doi:10.1038/s41467-019-13100-w)
Supplement: Supplementary file 9 — Supplementary Data 7 [file 41467_2019_13100_MOESM9_ESM.xlsx]

## Sheet: Table S7
Supplementary Data 7. Significant focal copy number aberrations identitified by GISTIC
Deletion
cytoband	11qB4
q value	2.1565e-07
residual q value	2.1565e-07
wide peak boundaries	chr11:70945419-71567129
genes in wide peak	Nlrp1c-ps
	Nlrp1b
