# Supplementary material for: Characterization of genetic subclonal evolution in pancreatic cancer mouse models
Source: Nat Commun. 2019 Nov 28;10:5435. doi: 10.1038/s41467-019-13100-w (PMC6882784; doi:10.1038/s41467-019-13100-w)
Supplement: Supplementary file 10 — Supplementary Data 8 [file 41467_2019_13100_MOESM10_ESM.xlsx]

## Sheet: Table S8
Supplementary Data 8. Human Significantly Mutated Genes with Mutated Mouse Orthologs
Mouse ID	Chromosome	Position (mm10)	Reference Base	Alternate Base	Gene Symbol	Transcript	Consequence	Amino Acid Position	Amino Acid Change	Human Gene Symbol	Human Potein	Human Amino Acid Position	Human Reference Amino Acid	Significantly Mutated Gene (SMG) in Human PDAC
KPC6	chr11	67193474	G	A	Myh2	ENSMUST00000170159	missense_variant	1641	p.R1641H	MYH2	NP_001093582	1640	R	Yes
KPTC11	chr11	69589830	A	T	Trp53	ENSMUST00000108658	stop_gained	318	p.K318*	TP53	NP_000537	321	K	Yes
KPTC11	chr5	16320091	C	A	Cacna2d1	ENSMUST00000039370	missense_variant	508	p.P508H	CACNA2D1	NP_000713	508	P	Yes
KPTC11	chr11	69589826	G	C	Trp53	ENSMUST00000108658	missense_variant	316	p.K316N	TP53	NP_000537	319	K	Yes
KPTC24	chr1	159850140	C	T	Tnr	ENSMUST00000192069	missense_variant	32	p.R32W	TNR	NP_003276	32	Q	Yes
KPTC24	chr12	41453163	T	C	Lrrn3	ENSMUST00000043884	missense_variant	385	p.N385S	LRRN3	NP_001093130	385	N	Yes
