# Supplementary material for: Characterization of genetic subclonal evolution in pancreatic cancer mouse models
Source: Nat Commun. 2019 Nov 28;10:5435. doi: 10.1038/s41467-019-13100-w (PMC6882784; doi:10.1038/s41467-019-13100-w)
Supplement: Supplementary file 11 — Supplementary Data 9 [file 41467_2019_13100_MOESM11_ESM.xlsx]

## Sheet: Table S9
Supplementary Data 9. Pancreatic cancer core pathways altered by mutation and copy number aberration in KPC and KPTC mice
Pathway	Altered Genes	Mouse ID	Function	Alteration Class	Reference PubMed ID
Apoptosis	Trp53	KPTC11	initiates apoptosis	Mutation (MS,NS)
	Myc	KPTC9	cell cycle control	Amplification
	Jun	KPTC11	overexpression downregulates transcription of P53, and Pt21	Amplification	10072388, 9878062
Control of G1/S Phase Transition	Cdkn2a	KPTC11	blocks Cdk4, Cdk6's ability to stimulate cell cycle progression	Homozygous deletion
	Cdkn2b	KPTC11	prevents activation of Cdk4/6 by Cyclin D	Homozygous deletion
	Trp53	KPTC11	cell cycle control	Mutation (MS,NS)
	Cdk6	KPC5	stimulates cell cycle progression	Amplification	12592386, 8114739, 12592386
	Myc	KPTC9	cell cycle control	Amplification
	Jun	KPTC11	regulates transcription of cyclin D1	Amplification	9878062
DNA Damage Control	Msh3	KPC8	damage recognition	Mutation (splice_donor)
	Trp53	KPTC11	cell cycle arrest / DNA repair / apoptosis	Mutation (MS,NS)
	Myc	KPTC9	cell cycle control	Amplification
	Mastl	KPTC9	recovery from DNA damage response	Amplification	20980823
Integrin Signaling	Acer2	KPTC11	regulates cell surface level and function of beta-1 containing integrins	Amplification	18945876
TGF-beta Signaling	Cdkn2b	KPTC11	TGF-beta induced cell cycle arrest	Homozygous deletion	8078588
Wnt/Notch Signaling	Cdk14	KPC5	promotes Wnt signaling, phosphorylates a key link in Wnt/beta-catenin pathway	Amplification	20627573
	Fzd1	KPC5	Wnt protein receptor, involved in Wnt/beta-catenin pathway	Amplification	19421142
	Mllt3	KPTC11	blocks canonical Wnt pathway	Homozygous deletion	19591803
JNK Signaling	Jun	KPTC11	downstream target of JNK pathway, activated upon UV	Amplification
Notes
* Tumor suppressor gene
MS: Missense
NS: Nonsense
