# Supplementary material for: Characterization of genetic subclonal evolution in pancreatic cancer mouse models
Source: Nat Commun. 2019 Nov 28;10:5435. doi: 10.1038/s41467-019-13100-w (PMC6882784; doi:10.1038/s41467-019-13100-w)
Supplement: Supplementary file 12 — Supplementary Data 10 [file 41467_2019_13100_MOESM12_ESM.xlsx]

## Sheet: Table S11
Supplementary Data 10. Somatic Mutation Cancer Cell Prevalences across Tumor Regions
Mouse ID	Mutation Cluster ID	Mutation ID	Gene Symbol	Reference Reads in T1	Variant Reads in T1	Somatic Copy Number in T1	Variant Allele Frequency in T1	Cancer Cell Prevalence (Confidence Interval) in T1	Reference Reads in T2	Variant Reads in T2	Somatic Copy number in T2	Variant Allele Frequency in T2	Cancer Cell Prevalence (Confidence Interval) in T2	Reference Reads in T3	Variant Reads in T3	Somatic Copy number in T3	Variant Allele Frequency in T3	Cancer Cell Prevalence (Confidence Interval) in T3
KPC18	2	chr18:4673416:C>T/9430020K01Rik:missense_variant	9430020K01Rik	410	61	2	0.13	0.72(0.57,0.89)	117	5	2	0.04	0.18(0.07,0.38)	306	6	2	0.02	0.1(0.04,0.19)
KPC18	2	chr19:6831800:C>A/Rps6ka4:missense_variant	Rps6ka4	310	36	2	0.1	0.58(0.42,0.77)	63	0	2	0	0(0,0.19)	238	1	2	0	0.02(0.01,0.1)
KPC18	2	chr5:75623162:C>G/Kit:intron_variant	Kit	518	16	2	0.03	0.17(0.1,0.25)	160	19	2	0.11	0.47(0.3,0.69)	500	0	3	0	0(0,0.03)
KPC18	2	chr7:28509100:C>T/Ifnl2:missense_variant	Ifnl2	704	12	2	0.02	0.09(0.05,0.15)	134	4	2	0.03	0.13(0.04,0.29)	464	7	2	0.01	0.08(0.04,0.14)
KPC18	2	chr7:9976926:A>G/Vmn2r49:synonymous_variant	Vmn2r49	241	13	2	0.05	0.28(0.16,0.45)	160	2	2	0.01	0.06(0.01,0.16)	153	3	2	0.02	0.1(0.03,0.25)
KPC18	2	chr9:27396937:G>A/Spata19:synonymous_variant	Spata19	550	61	2	0.1	0.55(0.44,0.69)	237	3	2	0.01	0.06(0.02,0.14)	523	0	2	0	0(0,0.02)
KPC18	1	chr1:182748677:G>A/Ccdc185:missense_variant	Ccdc185	404	75	1	0.16	0.71(0.58,0.87)	77	10	2	0.11	0.51(0.27,0.84)	310	65	2	0.17	0.89(0.74,1)
KPC18	1	chr17:24426938:A>G/Eci1:synonymous_variant	Eci1	114	14	2	0.11	0.61(0.37,0.92)	86	10	2	0.1	0.46(0.24,0.77)	236	31	2	0.12	0.6(0.42,0.8)
KPC18	1	chr7:102231350:C>T/Pgap2:synonymous_variant	Pgap2	466	135	2	0.22	1(0.94,1)	180	40	2	0.18	0.81(0.64,1)	670	100	2	0.13	0.67(0.56,0.79)
KPC18	3	chr1:93064194:G>T/Kif1a:synonymous_variant	Kif1a	1152	0	1	0	0(0,0)	359	0	2	0	0(0,0.03)	1270	87	2	0.06	0.33(0.27,0.39)
KPC18	3	chr12:98518581:T>C/Kcnk10:missense_variant	Kcnk10	924	0	2	0	0(0,0.01)	365	0	2	0	0(0,0.03)	947	36	2	0.04	0.19(0.14,0.25)
KPC18	3	chr16:31990238:T>G/Senp5:missense_variant	Senp5	288	17	1	0.06	0.25(0.16,0.39)	129	5	1	0.04	0.13(0.05,0.27)	192	26	1	0.12	0.49(0.34,0.68)
KPC18	3	chr19:10256854:A>C/Dagla:synonymous_variant	Dagla	1033	1	2	0	0.01(0.01,0.02)	280	0	2	0	0(0,0.04)	892	24	2	0.03	0.13(0.09,0.19)
KPC18	3	chr3:101581270:C>A/Atp1a1:missense_variant	Atp1a1	992	0	2	0	0(0,0.01)	213	1	2	0	0.02(0.01,0.09)	805	95	2	0.11	0.54(0.45,0.65)
KPC18	3	chr8:71457347:C>T/Abhd8:missense_variant	Abhd8	963	1	2	0	0.01(0.01,0.03)	240	0	2	0	0(0,0.05)	766	104	2	0.12	0.61(0.51,0.72)
KPC18	3	chrX:60893403:C>A/Sox3:missense_variant	Sox3	174	0	1	0	0(0,0.04)	51	0	2	0	0(0,0.17)	273	55	1	0.17	0.43(0.34,0.54)
KPC19	2	chr11:12253850:T>A/Cobl:stop_gained	Cobl	445	41	2	0.08	0.34(0.25,0.44)	290	0	2	0	0(0,0.03)	601	0	2	0	0(0,0.02)
KPC19	2	chr11:12253851:G>T/Cobl:synonymous_variant	Cobl	446	41	2	0.08	0.34(0.25,0.44)	291	0	2	0	0(0,0.03)	604	0	2	0	0(0,0.02)
KPC19	2	chr18:37967830:T>A/Fchsd1:missense_variant	Fchsd1	587	38	2	0.06	0.24(0.18,0.32)	313	2	2	0.01	0.03(0.01,0.08)	859	0	2	0	0(0,0.01)
KPC19	2	chr2:121006912:G>T/Tmem62:stop_gained	Tmem62	145	11	2	0.07	0.28(0.15,0.46)	136	0	2	0	0(0,0.08)	124	0	2	0	0(0,0.12)
KPC19	2	chr4:128412769:G>T/Csmd2:missense_variant	Csmd2	730	44	2	0.06	0.23(0.17,0.29)	331	1	2	0	0.01(0.01,0.05)	1031	0	2	0	0(0,0.01)
KPC19	2	chr6:142628640:T>A/Abcc9:missense_variant	Abcc9	319	25	3	0.07	0.36(0.25,0.51)	241	2	2	0.01	0.03(0.01,0.1)	259	0	3	0	0(0,0.06)
KPC19	2	chr8:93528590:G>C/Ces5a:synonymous_variant	Ces5a	667	39	3	0.06	0.28(0.2,0.36)	395	0	3	0	0(0,0.03)	602	0	3	0	0(0,0.02)
KPC19	2	chr9:121263725:T>C/Ulk4:missense_variant	Ulk4	540	33	2	0.06	0.23(0.17,0.31)	304	0	1	0	0(0,0.02)	854	0	2	0	0(0,0.01)
KPC19	1	chr18:36744276:A>T/Ndufa2:missense_variant	Ndufa2	178	54	2	0.23	0.93(0.75,1)	99	23	2	0.19	0.77(0.57,1)	217	53	2	0.2	1(0.81,1)
KPC19	3	chr11:69102230:G>A/Per1:synonymous_variant	Per1	795	2	2	0	0.01(0.01,0.03)	337	0	2	0	0(0,0.03)	1365	50	2	0.04	0.19(0.15,0.24)
KPC19	3	chr11:98837447:G>C/Rapgefl1:synonymous_variant	Rapgefl1	343	0	2	0	0(0,0.03)	170	6	2	0.03	0.14(0.06,0.27)	354	39	2	0.1	0.54(0.4,0.71)
KPC19	3	chr5:124077129:C>T/Abcb9:synonymous_variant	Abcb9	670	0	3	0	0(0,0.01)	332	7	2	0.02	0.08(0.04,0.16)	733	74	3	0.09	0.59(0.47,0.72)
KPC5	2	chr1:140086364:A>G/Cfh:missense_variant	Cfh	96	0	2	0	0(0,0.35)	111	2	2	0.02	0.05(0.01,0.15)	85	8	2	0.09	0.42(0.2,0.74)
KPC5	2	chr11:91576220:A>T/Kif2b:synonymous_variant	Kif2b	349	0	2	0	0(0,0.09)	240	0	2	0	0(0,0.03)	338	28	2	0.08	0.37(0.26,0.52)
KPC5	2	chr2:127226450:G>A/Snrnp200:synonymous_variant	Snrnp200	399	0	2	0	0(0,0.08)	284	0	2	0	0(0,0.02)	358	28	2	0.07	0.35(0.25,0.49)
KPC5	2	chr2:36640384:T>A/Olfr345:missense_variant	Olfr345	201	0	2	0	0(0,0.16)	172	0	2	0	0(0,0.04)	191	19	2	0.09	0.44(0.28,0.65)
KPC5	1	chr5:23524242:T>A/Srpk2:synonymous_variant	Srpk2	260	0	2	0	0(0,0.12)	226	4	2	0.02	0.05(0.02,0.11)	232	118	3	0.34	1(0.97,1)
KPC6	4	chr1:93938685:T>G/Gm9994:missense_variant	Gm9994	172	17	2	0.09	0.27(0.17,0.4)	202	0	3	0	0(0,0.05)	333	0	3	0	0(0,0.03)
KPC6	4	chr11:120347850:T>C/Actg1:missense_variant	Actg1	567	57	2	0.09	0.27(0.21,0.34)	273	0	2	0	0(0,0.02)	449	0	2	0	0(0,0.01)
KPC6	4	chr13:67198598:T>G/Zfp455:synonymous_variant	Zfp455	314	46	2	0.13	0.38(0.29,0.49)	352	0	2	0	0(0,0.02)	365	0	2	0	0(0,0.02)
KPC6	4	chr6:33918569:C>A/Exoc4:stop_gained	Exoc4	497	68	2	0.12	0.36(0.29,0.44)	471	0	3	0	0(0,0.02)	658	0	3	0	0(0,0.01)
KPC6	4	chr6:52170476:T>G/Hoxa3:missense_variant	Hoxa3	390	84	2	0.18	0.53(0.43,0.63)	409	0	3	0	0(0,0.02)	474	1	3	0	0.01(0.01,0.04)
KPC6	2	chr1:36781180:A>C/Zap70:missense_variant	Zap70	330	110	2	0.25	0.75(0.64,0.87)	327	0	3	0	0(0,0.03)	470	0	3	0	0(0,0.02)
KPC6	2	chr1:74393791:C>G/Ctdsp1:splice_region_variant	Ctdsp1	86	117	2	0.58	1(0.97,1)	116	0	3	0	0(0,0.09)	189	0	3	0	0(0,0.06)
KPC6	2	chr10:88560361:T>C/Mybpc1:missense_variant	Mybpc1	153	74	2	0.33	0.97(0.81,1)	261	0	2	0	0(0,0.02)	384	0	2	0	0(0,0.02)
KPC6	2	chr2:153675739:A>C/Dnmt3b:missense_variant	Dnmt3b	377	140	2	0.27	0.81(0.7,0.92)	280	0	2	0	0(0,0.02)	424	0	2	0	0(0,0.02)
KPC6	2	chr8:46035632:G>A/Snx25:synonymous_variant	Snx25	401	212	2	0.35	1(0.92,1)	267	0	2	0	0(0,0.02)	501	3	2	0.01	0.02(0.01,0.05)
KPC6	3	chr18:36647674:A>G/Ankhd1:synonymous_variant	Ankhd1	218	0	2	0	0(0,0.03)	177	33	2	0.16	0.46(0.33,0.61)	173	70	2	0.29	1(0.83,1)
KPC6	3	chr3:83766860:C>T/Sfrp2:synonymous_variant	Sfrp2	573	1	2	0	0.01(0.01,0.02)	408	0	2	0	0(0,0.01)	585	53	2	0.08	0.29(0.23,0.37)
KPC6	3	chr3:90455757:G>C/Npr1:missense_variant	Npr1	220	0	2	0	0(0,0.03)	124	65	2	0.34	1(0.82,1)	170	68	2	0.29	1(0.82,1)
KPC6	3	chr4:156036168:C>G/Ttll10:missense_variant	Ttll10	476	0	3	0	0(0,0.02)	218	80	2	0.27	0.79(0.66,0.94)	306	109	2	0.26	0.92(0.8,1)
KPC6	3	chr4:33161815:C>T/Gabrr1:missense_variant	Gabrr1	100	0	1	0	0(0,0.05)	54	14	2	0.21	0.61(0.37,0.9)	59	27	2	0.31	1(0.76,1)
KPC6	NA	chr11:21264747:G>C/Vps54:missense_variant	Vps54	249	93	3	0.27	NA(0,0)	238	0	2	0	0(0,0.03)	234	0	2	0	0(0,0.04)
KPC6	NA	chr11:67193474:G>A/Myh2:missense_variant	Myh2	366	129	3	0.26	NA(0,0)	227	0	2	0	0(0,0.03)	433	0	2	0	0(0,0.02)
KPC8	2	chr13:92223109:C>T/Msh3:splice_donor_variant	Msh3	630	42	2	0.06	0.3(0.23,0.4)	254	1	2	0	0.03(0.01,0.15)	397	0	2	0	0(0,0.04)
KPC8	2	chr4:124785290:G>T/Inpp5b:missense_variant	Inpp5b	431	42	2	0.09	0.43(0.32,0.56)	248	0	1	0	0(0,0.08)	296	0	2	0	0(0,0.05)
KPC8	2	chr6:56026030:C>A/Ppp1r17:stop_gained	Ppp1r17	252	11	2	0.04	0.2(0.11,0.34)	214	10	2	0.04	0.37(0.19,0.63)	285	0	2	0	0(0,0.05)
KPC8	2	chr7:108925755:T>C/Nlrp10:missense_variant	Nlrp10	201	24	2	0.11	0.52(0.35,0.73)	170	0	2	0	0(0,0.14)	200	2	2	0.01	0.06(0.01,0.18)
KPC8	2	chr7:44595491:C>G/Kcnc3:missense_variant	Kcnc3	442	25	2	0.05	0.26(0.18,0.37)	159	0	2	0	0(0,0.14)	232	0	2	0	0(0,0.07)
KPC8	1	chr2:31928805:G>C/Lamc3:missense_variant	Lamc3	591	235	2	0.28	1(0.98,1)	243	105	2	0.3	1(0.97,1)	313	59	2	0.16	0.96(0.77,1)
KPC8	1	chr6:124325383:A>G/Cd163:missense_variant	Cd163	208	41	2	0.16	0.8(0.63,0.99)	156	59	3	0.27	1(0.88,1)	239	47	2	0.16	1(0.77,1)
KPC8	1	chr7:35203552:A>T/Lrp3:synonymous_variant	Lrp3	487	142	2	0.23	1(0.91,1)	160	91	2	0.36	1(0.97,1)	274	45	2	0.14	0.85(0.68,1)
KPC8	1	chrX:48369374:C>T/Bcorl1:missense_variant	Bcorl1	357	144	2	0.29	1(0.96,1)	193	86	3	0.31	1(0.93,1)	347	57	2	0.14	0.86(0.7,1)
KPC8	NA	chr5:129022128:G>A/Ran:missense_variant	Ran	268	44	3	0.14	NA(0,0)	146	57	4	0.28	NA(0,0)	149	35	3	0.19	NA(0,0)
KPC8	NA	chr5:31036915:C>T/Slc5a6:missense_variant	Slc5a6	1014	70	3	0.06	NA(0,0)	439	0	4	0	0(0,0.06)	616	0	3	0	0(0,0.03)
KPC9	4	chr15:103248877:C>T/Nfe2:missense_variant	Nfe2	375	10	2	0.03	0.11(0.06,0.18)	262	14	2	0.05	0.21(0.12,0.33)	482	35	2	0.07	0.45(0.33,0.61)
KPC9	2	chr19:3786583:C>T/Suv420h1:missense_variant	Suv420h1	242	95	2	0.28	1(0.9,1)	217	10	2	0.04	0.18(0.1,0.31)	193	0	2	0	0(0,0.09)
KPC9	3	chr5:121143628:C>T/Ptpn11:missense_variant	Ptpn11	276	9	2	0.03	0.13(0.07,0.23)	152	15	2	0.09	0.37(0.23,0.58)	447	28	3	0.06	0.45(0.31,0.63)
KPC9	5	chr12:103689767:G>C/Serpina1f:missense_variant	Serpina1f	346	2	2	0.01	0.02(0.01,0.07)	319	11	2	0.03	0.14(0.08,0.23)	449	0	2	0	0(0,0.04)
KPC9	5	chr15:85896482:A>G/Trmu:synonymous_variant	Trmu	369	1	2	0	0.01(0.01,0.05)	186	12	2	0.06	0.25(0.14,0.41)	378	4	2	0.01	0.07(0.03,0.16)
KPC9	5	chr4:43482992:G>C/Sit1:missense_variant	Sit1	214	8	2	0.04	0.15(0.07,0.26)	239	0	2	0	0(0,0.04)	180	0	2	0	0(0,0.1)
KPC9	5	chr5:14937102:G>A/Speer4e:synonymous_variant	Speer4e	1188	25	2	0.02	0.08(0.06,0.12)	1703	2	2	0	0.01(0.01,0.01)	2485	4	3	0	0.01(0.01,0.02)
KPC9	5	chr5:26036754:T>C/Speer4a:missense_variant	Speer4a	474	18	2	0.04	0.15(0.09,0.22)	328	9	2	0.03	0.11(0.06,0.2)	493	2	3	0	0.03(0.01,0.09)
KPC9	5	chr7:131614473:A>G/Gm16477:-	Fgfr2	287	10	2	0.03	0.14(0.07,0.23)	311	1	2	0	0.01(0.01,0.06)	253	2	2	0.01	0.05(0.01,0.16)
KPTC11	1	chr3:153897430:G>C/Msh4:missense_variant	Msh4	87	15	2	0.15	0.67(0.43,0.96)	81	6	2	0.07	0.29(0.12,0.56)	183	0	2	0	0(0,0.06)
KPTC11	1	chr3:32585173:C>T/Gnb4:missense_variant	Gnb4	318	76	2	0.19	0.88(0.74,1)	385	42	2	0.1	0.41(0.31,0.54)	406	0	2	0	0(0,0.02)
KPTC11	1	chr3:95849035:G>A/Prpf3:synonymous_variant	Prpf3	295	78	2	0.21	0.95(0.79,1)	404	22	2	0.05	0.22(0.14,0.31)	379	0	2	0	0(0,0.02)
KPTC11	1	chr5:16320091:C>A/Cacna2d1:missense_variant	Cacna2d1	177	98	3	0.36	0.99(0.85,1)	225	27	2	0.11	0.45(0.31,0.62)	302	0	2	0	0(0,0.03)
KPTC11	1	chr7:108564987:T>C/Olfr504:synonymous_variant	Olfr504	622	118	2	0.16	0.72(0.62,0.85)	692	51	2	0.07	0.29(0.22,0.36)	816	0	2	0	0(0,0.01)
KPTC11	1	chr7:92605265:T>G/Ankrd42:missense_variant	Ankrd42	107	22	2	0.17	0.78(0.56,1)	151	1	2	0.01	0.03(0.01,0.12)	235	0	2	0	0(0,0.04)
KPTC11	1	chr8:45399134:A>T/Tlr3:missense_variant	Tlr3	276	51	2	0.16	0.71(0.55,0.89)	338	13	2	0.04	0.15(0.09,0.25)	354	0	2	0	0(0,0.03)
KPTC11	2	chr10:100549261:T>C/Cep290:synonymous_variant	Cep290	170	18	1	0.1	0.34(0.21,0.5)	192	0	2	0	0(0,0.05)	241	2	2	0.01	0.03(0.01,0.1)
KPTC11	2	chr11:69589826:G>C/Trp53:missense_variant	Trp53	280	35	1	0.11	0.39(0.29,0.53)	368	0	2	0	0(0,0.02)	466	0	2	0	0(0,0.02)
KPTC11	2	chr11:69589830:A>T/Trp53:stop_gained	Trp53	244	35	1	0.13	0.44(0.32,0.59)	308	0	2	0	0(0,0.03)	431	0	2	0	0(0,0.02)
KPTC11	2	chr17:23291218:G>A/Vmn2r114:synonymous_variant	Vmn2r114	345	29	2	0.08	0.35(0.25,0.49)	366	1	2	0	0.01(0.01,0.05)	374	0	2	0	0(0,0.02)
KPTC11	2	chr7:12694221:T>G/Vmn2r56:missense_variant	Vmn2r56	254	15	2	0.06	0.25(0.15,0.39)	248	0	2	0	0(0,0.04)	362	0	2	0	0(0,0.02)
KPTC12	5	chr3:151835579:G>A/Ptgfr:synonymous_variant	Ptgfr	613	0	2	0	0(0,0.01)	407	10	2	0.02	0.15(0.08,0.25)	537	26	2	0.05	0.14(0.1,0.2)
KPTC12	5	chr4:115578040:C>T/Cyp4a31:missense_variant	Cyp4a31	198	0	2	0	0(0,0.03)	173	7	1	0.04	0.2(0.09,0.37)	139	21	1	0.13	0.27(0.18,0.38)
KPTC12	5	chr6:122456622:G>A/Rimklb:stop_gained	Rimklb	450	2	2	0	0.01(0.01,0.04)	402	4	2	0.01	0.06(0.02,0.13)	273	11	2	0.04	0.12(0.07,0.2)
KPTC12	5	chr7:104040511:C>T/Olfr641:synonymous_variant	Olfr641	235	2	2	0.01	0.02(0.01,0.07)	274	13	2	0.05	0.27(0.16,0.44)	168	11	2	0.06	0.19(0.1,0.3)
KPTC12	4	chr17:34715916:A>C/Tnxb:missense_variant	Tnxb	229	59	2	0.2	0.59(0.47,0.73)	190	31	2	0.14	0.85(0.64,1)	276	0	2	0	0(0,0.02)
KPTC12	4	chr7:41864369:A>C/Vmn2r58:synonymous_variant	Vmn2r58	93	35	2	0.27	0.79(0.62,0.99)	200	32	2	0.14	0.84(0.64,1)	58	0	2	0	0(0,0.14)
KPTC12	4	chr7:6677588:C>T/Zim1:missense_variant	Zim1	130	39	2	0.23	0.67(0.51,0.86)	137	34	2	0.2	1(0.8,1)	205	1	2	0	0.02(0.01,0.06)
KPTC12	1	chr1:152502966:A>G/Colgalt2:missense_variant	Colgalt2	133	81	2	0.38	1(0.88,1)	100	87	2	0.47	1(0.97,1)	100	64	2	0.39	1(0.88,1)
KPTC12	1	chr4:144463584:C>A/Aadacl3:missense_variant	Aadacl3	234	84	2	0.26	0.77(0.64,0.91)	234	104	1	0.31	1(0.95,1)	217	49	1	0.18	0.37(0.29,0.47)
KPTC12	2	chr14:33089885:T>A/Wdfy4:missense_variant	Wdfy4	294	0	2	0	0(0,0.02)	247	1	1	0	0.02(0.01,0.09)	192	47	2	0.2	0.6(0.46,0.75)
KPTC12	2	chr16:33763508:C>T/Heg1:synonymous_variant	Heg1	265	0	2	0	0(0,0.02)	254	2	2	0.01	0.05(0.01,0.14)	213	33	2	0.13	0.41(0.29,0.54)
KPTC12	2	chr2:75678900:C>G/Nfe2l2:intron_variant	Nfe2l2	353	0	2	0	0(0,0.02)	374	0	2	0	0(0,0.04)	203	42	2	0.17	0.52(0.39,0.66)
KPTC12	2	chr7:30523034:G>A/Arhgap33:missense_variant	Arhgap33	411	1	2	0	0.01(0.01,0.03)	325	5	2	0.02	0.09(0.04,0.19)	321	44	2	0.12	0.37(0.28,0.47)
KPTC12	7	chr17:23460209:G>A/Vmn2r117:synonymous_variant	Vmn2r117	349	3	2	0.01	0.03(0.01,0.06)	1024	24	2	0.02	0.14(0.1,0.2)	265	4	2	0.01	0.05(0.02,0.1)
KPTC12	7	chr7:5481252:T>G/Vmn2r28:missense_variant	Vmn2r28	321	3	2	0.01	0.03(0.01,0.06)	506	14	2	0.03	0.16(0.1,0.26)	229	1	2	0	0.01(0.01,0.06)
KPTC12	3	chr1:81087393:G>A/Nyap2:missense_variant	Nyap2	384	89	2	0.19	0.55(0.46,0.65)	271	76	2	0.22	1(0.91,1)	280	16	2	0.05	0.16(0.1,0.25)
KPTC12	3	chr6:119277107:G>C/Cacna2d4:missense_variant	Cacna2d4	412	109	2	0.21	0.61(0.52,0.71)	360	95	2	0.21	1(0.92,1)	400	34	2	0.08	0.24(0.17,0.31)
KPTC12	6	chr1:60746507:T>C/Cd28:missense_variant	Cd28	270	49	2	0.15	0.45(0.34,0.56)	212	30	2	0.12	0.75(0.56,0.98)	196	0	2	0	0(0,0.04)
KPTC12	6	chr3:101007894:G>T/Cd101:missense_variant	Cd101	199	50	2	0.2	0.58(0.45,0.73)	297	24	2	0.07	0.45(0.3,0.64)	207	2	2	0.01	0.03(0.01,0.09)
KPTC12	6	chr5:123104476:C>A/Tmem120b:synonymous_variant	Tmem120b	379	87	2	0.19	0.54(0.45,0.64)	426	53	2	0.11	0.67(0.52,0.85)	466	2	2	0	0.01(0.01,0.04)
KPTC12	6	chr5:146558374:G>A/Gm3415:synonymous_variant	Gm3415	624	99	2	0.14	0.4(0.33,0.47)	604	83	2	0.12	0.73(0.6,0.88)	615	1	2	0	0.01(0.01,0.02)
KPTC12	NA	chr12:51393815:T>G/Scfd1:splice_region_variant	Scfd1	130	37	2	0.22	0.64(0.48,0.83)	151	24	3	0.14	NA(0,0)	95	0	3	0	0(0,0.11)
KPTC12	NA	chr12:84829249:G>A/Ltbp2:missense_variant	Ltbp2	420	0	2	0	0(0,0.01)	353	5	3	0.01	NA(0,0)	337	36	3	0.1	NA(0.0)
KPTC12	NA	chr15:28444305:T>C/Dnah5:missense_variant	Dnah5	414	3	2	0.01	0.02(0.01,0.05)	330	4	3	0.01	NA(0,0)	242	14	2	0.05	0.17(0.1,0.26)
KPTC12	NA	chr15:55082284:G>C/Dscc1:missense_variant	Dscc1	390	83	2	0.18	0.51(0.42,0.61)	341	93	3	0.21	NA(0,0)	312	23	2	0.07	0.21(0.14,0.29)
KPTC12	NA	chr19:50678435:C>G/Sorcs1:missense_variant	Sorcs1	345	72	2	0.17	0.5(0.41,0.61)	310	51	3	0.14	NA(0,0)	302	0	2	0	0(0,0.02)
KPTC12	NA	chr19:6309158:C>T/Cdc42bpg:missense_variant	Cdc42bpg	458	88	2	0.16	0.47(0.39,0.56)	408	69	3	0.14	NA(0,0)	409	20	2	0.05	0.14(0.09,0.2)
KPTC12	NA	chr8:108955707:C>T/Zfhx3:synonymous_variant	Zfhx3	214	35	2	0.14	0.41(0.3,0.54)	139	29	3	0.17	NA(0,0)	197	2	2	0.01	0.03(0.01,0.09)
KPTC12	NA	chr8:68401438:A>G/Csgalnact1:missense_variant	Csgalnact1	323	52	2	0.14	0.4(0.31,0.5)	413	42	3	0.09	NA(0,0)	312	0	2	0	0(0,0.02)
KPTC12	NA	chr8:84822627:T>C/Dand5:synonymous_variant	Dand5	371	0	2	0	0(0,0.01)	346	9	3	0.03	NA(0,0)	364	4	2	0.01	0.03(0.01,0.07)
KPTC13	3	chr4:118781859:G>T/Olfr1337:missense_variant	Olfr1337	74	0	2	0	0(0,0.21)	161	0	2	0	0(0,0.08)	250	10	1	0.04	0.13(0.07,0.21)
KPTC13	2	chr12:75632551:T>C/Wdr89:missense_variant	Wdr89	178	0	2	0	0(0,0.08)	338	0	2	0	0(0,0.04)	407	89	2	0.18	0.76(0.63,0.91)
KPTC13	2	chr14:98168544:G>C/Dach1:missense_variant	Dach1	95	0	2	0	0(0,0.16)	247	0	2	0	0(0,0.05)	131	62	1	0.32	1(0.83,1)
KPTC13	4	chr17:23290983:G>T/Vmn2r114:missense_variant	Vmn2r114	57	1	2	0.02	0.1(0.01,0.43)	219	10	2	0.04	0.22(0.12,0.38)	171	5	2	0.03	0.12(0.05,0.25)
KPTC13	5	chr15:11286748:A>G/Adamts12:missense_variant	Adamts12	139	20	2	0.13	0.7(0.48,0.97)	378	0	2	0	0(0,0.03)	554	2	2	0	0.02(0.01,0.04)
KPTC24	2	chr1:159850140:C>T/Tnr:missense_variant	Tnr	404	18	2	0.04	0.22(0.14,0.33)	304	3	2	0.01	0.04(0.01,0.11)	602	0	2	0	0(0,0.02)
KPTC24	2	chr1:26684626:G>A/4931408C20Rik:missense_variant	4931408C20Rik	381	12	2	0.03	0.16(0.09,0.26)	283	4	2	0.01	0.06(0.02,0.14)	677	1	2	0	0.01(0.01,0.04)
KPTC24	2	chr11:79441583:A>C/Nf1:intron_variant	Nf1	314	10	2	0.03	0.16(0.09,0.28)	241	23	1	0.09	0.3(0.2,0.42)	636	0	2	0	0(0,0.02)
KPTC24	2	chr2:129038492:C>A/Gm14025:missense_variant	Gm14025	594	28	2	0.05	0.24(0.17,0.33)	433	25	2	0.05	0.24(0.16,0.34)	891	4	2	0	0.03(0.01,0.06)
KPTC24	2	chr3:39010207:C>T/Fat4:missense_variant	Fat4	535	29	2	0.05	0.27(0.19,0.37)	440	56	2	0.11	0.5(0.39,0.63)	906	0	2	0	0(0,0.01)
KPTC24	1	chr1:85681090:T>G/Sp100:synonymous_variant	Sp100	214	44	2	0.17	0.9(0.71,1)	219	81	2	0.27	1(0.9,1)	332	67	2	0.17	0.99(0.8,1)
KPTC24	1	chr10:5056444:G>T/Syne1:missense_variant	Syne1	306	72	2	0.19	1(0.82,1)	280	105	2	0.27	1(0.92,1)	537	114	2	0.18	1(0.86,1)
KPTC24	1	chr2:76917875:T>A/Ttn:stop_gained	Ttn	260	58	2	0.18	0.96(0.77,1)	256	67	2	0.21	0.92(0.76,1)	381	70	2	0.16	0.91(0.76,1)
KPTC24	1	chr7:105772230:C>A/Dchs1:missense_variant	Dchs1	230	64	2	0.22	1(0.86,1)	140	66	1	0.32	1(0.86,1)	425	127	2	0.23	1(0.95,1)
KPTC24	1	chr7:62348679:G>C/Ndn:missense_variant	Ndn	269	65	2	0.19	1(0.82,1)	187	72	1	0.28	0.96(0.8,1)	333	69	2	0.17	1(0.81,1)
KPTC24	3	chr14:23314321:G>A/Kcnma1:splice_region_variant	Kcnma1	213	48	1	0.18	0.78(0.62,0.98)	165	39	1	0.19	0.66(0.49,0.85)	359	83	2	0.19	1(0.87,1)
KPTC24	3	chr14:30935761:C>T/Itih1:stop_gained	Itih1	442	20	1	0.04	0.18(0.12,0.27)	267	15	1	0.05	0.18(0.11,0.28)	521	142	2	0.21	1(0.94,1)
KPTC24	3	chr17:34857274:G>T/Cfb:missense_variant	Cfb	428	78	2	0.15	0.81(0.67,0.97)	409	80	2	0.16	0.73(0.59,0.87)	719	142	2	0.16	0.97(0.85,1)
KPTC24	4	chr1:158956746:T>G/Pappa2:synonymous_variant	Pappa2	330	0	2	0	0(0,0.04)	282	0	2	0	0(0,0.04)	380	12	2	0.03	0.18(0.1,0.29)
KPTC24	4	chr1:91254383:G>C/Ube2f:missense_variant	Ube2f	400	0	2	0	0(0,0.03)	410	0	2	0	0(0,0.02)	607	23	2	0.04	0.21(0.15,0.31)
KPTC24	4	chr10:128041083:C>T/Naca:synonymous_variant	Naca	284	0	2	0	0(0,0.05)	236	2	2	0.01	0.04(0.01,0.11)	313	24	2	0.07	0.42(0.28,0.59)
KPTC24	4	chr10:75605339:C>A/Ggt5:missense_variant	Ggt5	577	0	2	0	0(0,0.02)	404	0	2	0	0(0,0.02)	781	87	2	0.1	0.59(0.48,0.71)
KPTC24	4	chr14:121583744:A>C/Dock9:missense_variant	Dock9	325	0	1	0	0(0,0.03)	212	1	1	0	0.02(0.01,0.07)	515	56	2	0.1	0.58(0.45,0.73)
KPTC24	4	chr2:31643894:C>T/Prdm12:synonymous_variant	Prdm12	623	4	2	0.01	0.03(0.01,0.07)	420	6	2	0.01	0.06(0.03,0.12)	895	152	2	0.15	0.85(0.74,0.97)
KPTC24	4	chrX:48273736:G>C/Utp14a:missense_variant	Utp14a	292	0	1	0	0(0,0.03)	186	0	1	0	0(0,0.05)	548	37	1	0.06	0.31(0.23,0.41)
KPTC24	NA	chr12:41453163:T>C/Lrrn3:missense_variant	Lrrn3	574	1	3	0	NA(0,0)	469	4	3	0.01	NA(0,0)	811	46	3	0.05	NA(0,0)
KPTC24	NA	chr12:85237657:T>G/Mlh3:missense_variant	Mlh3	531	44	3	0.08	NA(0,0)	366	32	3	0.08	NA(0,0)	990	15	3	0.01	NA(0,0)
KPTC24	NA	chr15:16850986:G>A/Cdh9:missense_variant	Cdh9	233	40	4	0.15	NA(0,0)	218	54	3	0.2	NA(0,0)	442	59	4	0.12	NA(0,0)
KPTC26	1	chr3:27372547:C>T/Ghsr:missense_variant	Ghsr	182	8	2	0.04	0.27(0.13,0.49)	183	1	NA	0.01	NA	150	75	2	0.33	1(0.94,1)
KPTC26	1	chr7:140296709:C>T/5830411N06Rik:missense_variant	5830411N06Rik	85	3	2	0.03	0.22(0.06,0.56)	185	1	NA	0.01	NA	92	69	2	0.43	1(0.95,1)
KPTC26	2	chr11:120375515:G>A/Faap100:synonymous_variant	2310003H01Rik	213	0	1	0	0(0,0.07)	205	0	NA	0	NA	153	65	1	0.3	1(0.88,1)
KPTC26	2	chr19:37956488:G>C/Myof:missense_variant	Myof	321	0	2	0	0(0,0.05)	243	0	NA	0	NA	332	85	2	0.2	1(0.84,1)
KPTC26	2	chr19:37956493:C>A/Myof:missense_variant	Myof	320	0	2	0	0(0,0.05)	243	0	NA	0	NA	331	83	2	0.2	1(0.83,1)
KPTC26	3	chr10:20438812:G>T/Pde7b:missense_variant	Pde7b	293	1	2	0	0.02(0.01,0.1)	294	0	NA	0	NA	220	61	1	0.22	0.87(0.72,1)
KPTC26	3	chr10:20438813:A>T/Pde7b:missense_variant	Pde7b	293	1	2	0	0.02(0.01,0.1)	293	0	NA	0	NA	219	61	1	0.22	0.87(0.72,1)
KPTC9	1	chr10:80060803:G>A/Sbno2:missense_variant	Sbno2	672	60	2	0.08	0.57(0.45,0.71)	346	99	2	0.22	0.75(0.63,0.88)	787	40	2	0.05	0.33(0.25,0.44)
KPTC9	1	chr2:32565482:C>G/Fam102a:missense_variant	Fam102a	458	35	2	0.07	0.49(0.35,0.65)	279	78	2	0.22	0.74(0.61,0.89)	440	21	2	0.05	0.31(0.21,0.46)
KPTC9	1	chr7:116104314:G>C/1110004F10Rik:missense_variant	1110004F10Rik	343	30	2	0.08	0.55(0.39,0.76)	244	76	2	0.24	0.81(0.67,0.96)	419	21	2	0.05	0.33(0.21,0.48)
KPTC9	2	chr2:152105795:C>G/Srxn1:missense_variant	Srxn1	349	21	2	0.06	0.39(0.25,0.57)	180	49	2	0.21	0.73(0.57,0.91)	333	13	2	0.04	0.26(0.15,0.42)
KPTC9	2	chr2:25570010:C>G/Mamdc4:missense_variant	Mamdc4	524	33	2	0.06	0.41(0.29,0.55)	278	76	2	0.21	0.73(0.59,0.87)	479	17	2	0.03	0.24(0.15,0.36)
KPTC9	3	chr2:120701919:T>G/Stard9:missense_variant	Stard9	714	41	2	0.05	0.37(0.28,0.49)	400	80	2	0.17	0.56(0.46,0.68)	642	27	2	0.04	0.28(0.19,0.39)
KPTC9	3	chr2:26848927:A>G/Abo:missense_variant	Abo	442	32	2	0.07	0.47(0.33,0.63)	230	50	2	0.18	0.61(0.47,0.76)	352	10	2	0.03	0.19(0.1,0.33)
KPTC9	3	chr6:29753658:T>G/Smo:missense_variant	Smo	403	39	2	0.09	0.61(0.45,0.8)	270	51	2	0.16	0.54(0.42,0.68)	391	11	2	0.03	0.19(0.1,0.31)
KPTC9	3	chr6:48472565:G>T/Sspo:splice_donor_variant	Sspo	207	16	2	0.07	0.49(0.3,0.76)	117	21	2	0.15	0.52(0.34,0.73)	179	4	2	0.02	0.15(0.05,0.34)
KPTC9	3	chr7:104106625:G>T/Olfr646:missense_variant	Olfr646	332	18	2	0.05	0.35(0.22,0.53)	271	53	2	0.16	0.55(0.43,0.69)	244	9	2	0.04	0.25(0.12,0.43)
KPTC9	3	chrX:20694392:G>C/Cdk16:missense_variant	Cdk16	297	25	2	0.08	0.54(0.36,0.75)	146	29	3	0.17	0.73(0.53,0.96)	226	4	1	0.02	0.1(0.04,0.24)
KPTC9	4	chr3:97208610:G>A/Bcl9:missense_variant	Bcl9	565	33	2	0.06	0.38(0.27,0.51)	405	45	3	0.1	0.44(0.33,0.56)	512	12	2	0.02	0.16(0.09,0.26)
