# Supplementary material for: Characterization of genetic subclonal evolution in pancreatic cancer mouse models
Source: Nat Commun. 2019 Nov 28;10:5435. doi: 10.1038/s41467-019-13100-w (PMC6882784; doi:10.1038/s41467-019-13100-w)
Supplement: Supplementary file 13 — Supplementary Data 11 [file 41467_2019_13100_MOESM13_ESM.xlsx]

## Sheet: Table S10
Supplementary Data 11. Tumor Purity Estimated by Cre-Lox Sequence Analysis
Mouse ID	T1	T2	T3
KPC5	0.17	0.68	0.41
KPC6	0.67	0.68	0.57
KPC8	0.41	0.24	0.33
KPC9	0.49	0.48	0.3
KPC18	0.36	0.45	0.39
KPC19	0.5	0.49	0.37
KPTC11	0.44	0.48	0.49
KPTC12	0.69	0.33	0.66
KPTC13	0.36	0.39	0.47
KPTC24	0.38	0.45	0.34
KPTC26	0.31	0.6	0.4
KPTC9	0.29	0.59	0.29
